# Supplementary material for: Unbiased combination screening on repurposed drugs reveals synergistic potential of copanlisib and cerivastatin against chemoresistant high-grade serous ovarian cancer
Source: J Ovarian Res. 2025 Nov 6;18:242. doi: 10.1186/s13048-025-01828-7 (PMC12593923; doi:10.1186/s13048-025-01828-7)
Supplement: Supplementary file 1 — Supplementary Material 1: Supplementary Table 1: Clinical characteristics of HGSOC patients providing ascites for PADC cultures. Supplementary Table 2: DSS of 593 compounds across OVCAR3, OVCAR4, and Kuramochi cell lines. Supplementary Table 3: Compounds included in the MuSIC screening library with corresponding single-drug Z-scores in OVCAR3 cells. Supplementary Table 4: List of Primary and secondary antibodies for WB. Supplementary Table 5: DSS of OC standard-of-care chemotherapy drugs across 5 HGSOC cell lines. Supplementary Table 6: DSS of 112 selected compounds across five HGSOC cell lines. Supplementary Table 7: Potent drug combinations identified at 0.5 µM across 4 HGSOC cell lines. [file 13048_2025_1828_MOESM1_ESM.xlsx]

## Sheet: T1
Supplementary Table 1 Clinical characteristics of HGSOC patients providing ascites for PADC cultures
NIB ID	Tissue origin - localised, regional or distant sites	Pathological histological Subtype	Stage	Mutational status for BRCA1/2	Patient Treatment (adjuvant or neo adjuvant)	drug/therapies	Status August 2025
R047880	Ovarian	High Grade serous fallopian tube Carcinoma	3c	negatve	Systemic Anti-Cancer therapy (SACT/Chemo)	Paclitaxel/Carboplatin then Doce/carbo then Niraparib	Alive
R047913	Ovarian	high grade serous Carcinoma of fallopian tube	3c	negative	Systemic Anti-Cancer therapy (SACT/Chemo)	Taxol/Carboplatin x 6/ Niraparib/ Carboplatin/Caelyx x6, taxol pallative	Dead
R047793	Ovarian	high grade serous Carcinoma of fallopian tube	4b	negative	Systemic Anti-Cancer therapy (SACT/Chemo)	Taxol/Carboplatin x6 Niraparib	Alive

## Sheet: T2
Supplementary Table 2 DSS of 593 compounds across OVCAR3, OVCAR4, and Kuramochi cell lines.
DRUG_NAME	Catalog Number	CAS Number	Signalling Pathway	Categories	Research area	Clinical trial status	OVCAR3_DSS	OVCAR4_DSS	Kuramochi_DSS
Panobinostat	HY-10224	404950-80-7	HDAC	HDAC	Cancer	Launched	9.7	2.8	10.1
Cabazitaxel	HY-15459	183133-96-2	Microtubule/Tubulin	Cell Cycle	Cancer	Launched	5.6	0	5.9
Vinorelbine (ditartrate)	HY-12053A	125317-39-7	Microtubule/Tubulin	Cell Cycle	Cancer	Launched	8.7	0.8	2.7
Bortezomib	HY-10227	179324-69-7	20S proteasome	Protein degradation	Cancer	Launched	1.8	3.3	7
Podofilox	HY-15552	518-28-5	Microtubule/Tubulin	Cell Cycle	Cancer	Launched	7.7	2.1	2.6
Vincristine (sulfate)	HY-N0488	2068-78-2	Microtubule/Tubulin	Cell Cycle	Cancer	Launched	5	0	2.4
Docetaxel (Trihydrate)	HY-B0011A	148408-66-6	Microtubule/Tubulin	Cell Cycle	Cancer	Launched	5.2	0	4
Colchicine	HY-16569	64-86-8	Microtubule/Tubulin, GlyR	Cell Cycle	Cancer	Launched	4.9	0	2.6
RITA	HY-13424	213261-59-7	P53	P53 pathway	Cancer	No Development Reported	6.7	1.8	5.4
Docetaxel	HY-B0011	114977-28-5	Microtubule/Tubulin	Cell Cycle	Cancer	Launched	1.4	0	1.6
Ixabepilone	HY-10222	219989-84-1	Microtubule/Tubulin	Cell Cycle	Cancer	Launched	1	0	2
Copanlisib (dihydrochloride)	HY-15346A	1402152-13-9	PI3K	PI3K/Akt/mTOR	Cancer	Launched	3	2.6	3.3
SP-141	HY-110182	1253491-42-7	MDM2	P53 pathway	Cancer	No Development Reported	8.6	0.7	2
Vinblastine (sulfate)	HY-13780	143-67-9	Microtubule/Tubulin	Cell Cycle	Cancer	Launched	10	1	2.1
Sildenafil	HY-15025	139755-83-2	phosphodiesterase type 5	Redox Homeostasis	Cardiovascular Disease; Cancer	Launched	2.3	0	3.3
Idelalisib	HY-13026	870281-82-6	PI3K	PI3K/Akt/mTOR	Cancer	Launched	5.8	1.1	4
Thalidomide	HY-14658	50-35-1	Ligand for E3 Ligase	Protein degradation	Cancer; Inflammation/Immunology	Launched	3.4	0	2.5
Topotecan (Hydrochloride)	HY-13768A	119413-54-6	TopoisomeraseI	DNA Repair/Synthesis	Cancer	Launched	2.3	2.3	4.9
Mebendazole	HY-17595	31431-39-7	hedgehog inhibitor	Hedgehog pathway	Infection; Cancer	Launched	3.6	0	1.9
Silibinin	HY-13748	22888-70-6	ROS	Redox Homeostasis	Cancer	Launched	6.6	0	1.2
Dasatinib (hydrochloride)	HY-10181A	854001-07-3	Bcr-Abl; Src	Protein Tyrosine Kinase	Cancer	Launched	0.9	0	1.5
Flubendazole	HY-B0294	31430-15-6	Microtubule/Tubulin	Cell Cycle	Cancer; Infection	Launched	3.2	1.1	1.5
Aclacinomycin A hydrochloride	HY-N2306A	75443-99-1	TopoisomeraseI/II	DNA Repair/Synthesis	Cancer	Launched	0	0	0
Ouabain (Octahydrate)	HY-B0542	11018-89-6	Na+/K+ ATPase	Ion hemostasis	Cardiovascular Disease; Cancer	Launched	4.5	6.1	4.3
Dasatinib	HY-10181	302962-49-8	Bcr-Abl, Src	Protein Tyrosine Kinase	Cancer	Launched	0	0	0
Tigecycline (tetramesylate)	HY-B0117C	0	Antibiotic	Antibiotic	Infection; Cancer	Launched	0	0	0.2
CBL0137 hydrochloride	HY-18935A	1197397-89-9	Histone chaperone FACT	DNA Repair/Synthesis	Cancer	Phase 2	0.2	1.4	0
Triptolide	HY-32735	38748-32-2	NF-kB	NF-kB pathway	Cancer	Launched	0	4.8	0
Ixazomib citrate	HY-10452	1239908-20-3	20S proteasome	Protein degradation	Cancer	Launched	2.3	2.3	2.6
Dinoprost (tromethamine salt)	HY-12956A	38562-01-5	Endogenous Metabolite	Metabolic pathway	Endocrinology	Launched	0	0	0
Ixazomib	HY-10453	1072833-77-2	20S proteasome	Protein degradation	Cancer	Launched	1.3	2.2	1.7
Idarubicin (hydrochloride)	HY-17381	57852-57-0	TopoisomeraseII	DNA Repair/Synthesis	Cancer; Infection	Launched	0.4	1	0.4
(S)-10-Hydroxycamptothecin	HY-N0095	19685-09-7	TopoisomeraseI	DNA Repair/Synthesis	Cancer	Launched	3.1	0	0.4
Paclitaxel	HY-B0015	33069-62-4	Microtubule/Tubulin	Cell Cycle	Cancer	Launched	1.6	0	0.8
Belinostat	HY-10225	866323-14-0	HDAC	HDAC	Cancer	Launched	2.9	1.5	1.7
Dioscin	HY-N0124	19057-60-4	Unknown	Pan-pathways	Cancer	Launched	1.7	2.5	2.1
Triptonide	HY-32736	38647-11-9	Wnt	Wnt Signaling Pathways	Cancer; Inflammation/Immunology	Launched	0	2.1	0.1
Ambroxol (hydrochloride)	HY-B1039A	23828-92-4	glucocerebrosidase	Metabolic pathway	Metabolic Disease; Neurological Disease	Launched	0	0	0
Lapatinib (ditosylate)	HY-50898A	388082-77-7	EGFR, HER2	Protein Tyrosine Kinase	Cancer	Launched	2.7	0	0
Naproxen	HY-15030	22204-53-1	NSAID	Redox Homeostasis	Inflammation/Immunology; Cancer	Launched	0	0	0
Belotecan (hydrochloride)	HY-13566A	213819-48-8	TopoisomeraseI	DNA Repair/Synthesis	Cancer	Launched	0	0	0
Trovafloxacin	HY-A0170	147059-72-1	Topoisomerase IV, PANX1	DNA Repair/Synthesis	Infection	Launched	0	0	0
Clarithromycin	HY-17508	81103-11-9	P450	Redox Homeostasis	Infection; Cancer	Launched	0	0	0
Glucosamine	HY-B1125	3416-24-8	Glycosylation	Glycosylation	Inflammation/Immunology	Launched	0	0	0
Gatifloxacin (hydrochloride)	HY-10581A	121577-32-0	TopoisomeraseII	DNA Repair/Synthesis	Infection	Launched	0	0	0
Cobimetinib	HY-13064	934660-93-2	MEK1	AMPK signalling pathway	Cancer	Launched	0	0	0
Erythromycin Ethylsuccinate	HY-B0957	1264-62-6	Antibiotic	Antibiotic	Infection	Launched	0	0	0
Azithromycin	HY-17506	83905-01-5	Antibiotic	Antibiotic	Infection; Cancer	Launched	0	0	0
Teniposide	HY-13761	29767-20-2	TopoisomeraseII	DNA Repair/Synthesis	Cancer	Launched	0.1	0	1.4
Cobimetinib (hemifumarate)	HY-13064A	1369665-02-0	MEK1	AMPK signalling pathway	Cancer	Launched	0	0	0
Trametinib	HY-10999	871700-17-3	MEK1/2	AMPK signalling pathway	Cancer	Launched	0	0	0
Bleomycin (sulfate)	HY-17565	9041-93-4	DNA synthesis inhibitor	DNA Repair/Synthesis	Cancer	Launched	0	0	0
Bendamustine (hydrochloride)	HY-B0077	3543-75-7	purine	DNA Repair/Synthesis	Cancer	Launched	0	0	0
Rapamycin	HY-10219	53123-88-9	mTOR	PI3K/Akt/mTOR	Cancer	Launched	0	0	0
Camptothecin	HY-16560	2114454	TopoisomeraseI	DNA Repair/Synthesis	Cancer; Infection	Launched	0	0	0
Crizotinib (hydrochloride)	HY-50878A	1415560-69-8	ALK; c-Met/HGFR; ROS	Protein Tyrosine Kinase	Cancer	Launched	0	0	0
Homoharringtonine	HY-14944	26833-87-4	Unknown, STAT3	JAK/STAT Signaling	Cancer	Launched	0	0	0
MX69	HY-100892	1005264-47-0	MDM2	P53 pathway	Cancer	No Development Reported	0	0	0
Trametinib (DMSO solvate)	HY-10999A	1187431-43-1	MEK1/2	MAPK/ERK	Cancer	Launched	0	0	0
Ketanserin (tartrate)	HY-10562A	83846-83-7	5-HT Receptor	Neuronal Signaling	Neurological Disease	Launched	0	0	0
Toremifene (citrate)	HY-B0005	89778-27-8	Estrogen Receptor	Hormone therapy	Cancer; Infection	Launched	0	0	0
Lanatoside C	HY-B1030	17575-22-3	Na + /K + ATPase	Ion hemostasis	Cardiovascular Disease; Cancer	Launched	2.9	6.1	0.7
MS7972	HY-119053	352553-42-5	P53/CREB	P53 pathway	Cancer	No Development Reported	0	0	0
Melflufen (hydrochloride)	HY-105019A	380449-54-7	DNA Alkylator	DNA Repair/Synthesis	Cancer	Launched	1.7	1.4	0.5
NSC319726	HY-18634	71555-25-4	P53	P53 pathway	Cancer	No Development Reported	0	0	0
Methyl aminolevulinate (hydrochloride)	HY-A0169A	79416-27-6	protoporphyrin IX	DNA Repair/Synthesis	Cancer; Inflammation/Immunology	Launched	0	0	0
α-Vitamin E	HY-N0683	59-02-9	ROS	Redox Homeostasis	Cancer; Infection	Launched	0	0	0
Daunorubicin (hydrochloride)	HY-13062	23541-50-6	TopoisomeraseII	DNA Repair/Synthesis	Cancer; Infection	Launched	0	0	0
Irinotecan	HY-16562	97682-44-5	TopoisomeraseI	DNA Repair/Synthesis	Cancer	Launched	0	0	0
Ranolazine (dihydrochloride)	HY-17401	95635-56-6	Na channel	Ion hemostasis	Cardiovascular Disease; Cancer	Launched	0	0	0
Nifuroxazide	HY-B1436	965-52-6	STAT3	JAK/STAT Signaling	Cancer; Infection	Launched	0	0	0
Ivermectin	HY-15310	70288-86-7	HIV	Anti-viral	Infection; Cancer	Launched	0	0	0
Ribociclib succinate hydrate	HY-15777C	1374639-79-8	CDK4/6	Cell Cycle	Cancer	Launched	0	0	0
Larotrectinib sulfate	HY-12866A	1223405-08-0	Trk Receptor	Protein Tyrosine Kinase	Cancer	Launched	0	0	0
Selumetinib (sulfate)	HY-50706A	943332-08-9	MEK1/2	AMPK signalling pathway	Cancer	Launched	0	0	0
Ruxolitinib (phosphate)	HY-50858	1092939-17-7	JAK1, JAK2	JAK/STAT Signaling	Cancer	Launched	0	0	0
Candesartan Cilexetil	HY-17505	145040-37-5	Angiotensin Receptor	Neuronal Signaling	Cardiovascular Disease; Endocrinology	Launched	0	0	0
Ambroxol	HY-B1039	18683-91-5	glucocerebrosidase	Metabolic pathway	Metabolic Disease; Neurological Disease	Launched	0	0	0
Dienogest	HY-B0084	65928-58-7	Progesterone Receptor	Hormone therapy	Endocrinology; Cancer	Launched	0.4	0	0
Fenofibrate	HY-17356	49562-28-9	PPARα, P450	Retinoid receptor	Cardiovascular Disease; Cancer	Launched	0	0	0
Binimetinib	HY-15202	606143-89-9	MEK1/2	AMPK signalling pathway	Cancer	Launched	0	0	0
Nefopam (hydrochloride)	HY-B1057	23327-57-3	β-catenin	Wnt Signaling Pathways	Neurological Disease	Launched	0	0	0
Abacavir (sulfate)	HY-17423A	188062-50-2	NRTI	DNA Repair/Synthesis	Infection	Launched	0.1	0	0
Forodesine (hydrochloride)	HY-16209	284490-13-7	PNP inhibitor	DNA Repair/Synthesis	Cancer	Launched	2.4	0	0
Ketanserin	HY-10562	74050-98-9	5-HT Receptor	Neuronal Signaling	Neurological Disease	Launched	0	0	0
PhiKan 083	HY-108637	880813-36-5	P53	P53 pathway	Cancer	No Development Reported	0	0	0.4
MDM2-IN-1	HY-130684	1410737-09-5	MDM2	P53 pathway	Cancer	No Development Reported	0	0	0
Pantoprazole (sodium)	HY-17507A	138786-67-1	Proton pump	Ion hemostasis	Cancer; Inflammation/Immunology	Launched	0	0	0
Lorlatinib	HY-12215	1454846-35-5	ALK; ROS	Protein Tyrosine Kinase	Cancer	Launched	0	0	0
Regorafenib	HY-10331	755037-03-7	PDGFR; Raf; RET; VEGFR	Protein Tyrosine Kinase	Cancer	Launched	0	1.7	0
Meprednisone	HY-B0243	1247-42-3	Glucocorticoid Receptor	Glucocorticoid	Metabolic Disease; Endocrinology; Cancer	Launched	0	0	0
Nutlin-3	HY-50696	548472-68-0	MDM2	P53 pathway	Cancer	No Development Reported	0	0	0
Erlotinib (Hydrochloride)	HY-12008	183319-69-9	EGFR	Protein Tyrosine Kinase	Cancer	Launched	0	0	0
Sinomenine hydrochloride	HY-15122A	6080-33-7	NF-kB	NF-kB pathway	Cancer; Inflammation/Immunology; Neurological Disease	Launched	0	0	0
Serdemetan	HY-12025	881202-45-5	HDM2	P53 pathway	Cancer	Phase 1	0	0	0
Nelarabine	HY-13701	121032-29-9	purine	DNA Repair/Synthesis	Cancer	Launched	0	0	0
Azathioprine	HY-B0256	446-86-6	purine	DNA Repair/Synthesis	Inflammation/Immunology; Cancer	Launched	2	2.7	0
(S)-Verapamil (hydrochloride)	HY-135336A	36622-28-3	Ca channel	Ion hemostasis	Cancer	Launched	0.7	0	0
Troglitazone	HY-50935	97322-87-7	PPARγ	Retinoid receptor	Cancer	Launched	0	0	0
Thioridazine (hydrochloride)	HY-B0965	130-61-0	5-HT Receptor	Neuronal Signaling	Cancer; Infection; Neurological Disease	Launched	0	0	0
Meisoindigo	HY-13680	97207-47-1	Unknown, cell cycle	Cell Cycle	Cancer	Launched	0	0	0
Mycophenolic acid	HY-B0421	24280-93-1	IMPDH	Second messenger signaling	Cancer; Infection; Inflammation/Immunology	Launched	0	0	0
Paroxetine (hydrochloride)	HY-B0492	78246-49-8	Serotonin Transporter	Neuronal Signaling	Neurological Disease; Cancer	Launched	0	0	0
Orlistat	HY-B0218	96829-58-2	lipase	Metabolic pathway	Metabolic Disease; Cancer	Launched	0	0	0
Etoposide	HY-13629	33419-42-0	TopoisomeraseII	DNA Repair/Synthesis	Cancer; Infection	Launched	0	0	0
Tenovin-6	HY-15510	1011557-82-6	Sirtuin	Cellular senescence	Cancer	No Development Reported	0	0	0
NSC 66811	HY-14967	6964-62-1	MDM2	P53 pathway	Cancer	No Development Reported	0	0	0
Clemastine (fumarate)	HY-B0298A	14976-57-9	Histamine Receptor	Neuronal Signaling	Neurological Disease; Endocrinology	Launched	0.6	0	0
Resveratrol	HY-16561	501-36-0	IKK; Keap1-Nrf2; Mitophagy; Sirtuin	Cellular senescence	Cancer; Infection; Inflammation/Immunology	Launched	0	0	0
Metformin	HY-B0627	657-24-9	AMPK	AMPK signalling pathway	Cancer; Metabolic Disease; Cardiovascular Disease	Launched	0	0	0
Mifepristone	HY-13683	84371-65-3	Vasopressin Receptor	Glucocorticoid	Endocrinology; Cancer	Launched	0	0	0
Regorafenib (monohydrate)	HY-10331A	1019206-88-2	PDGFR; Raf; RET; VEGFR	Protein Tyrosine Kinase	Cancer	Launched	0	0	0
Ribociclib succinate	HY-15777B	1374639-75-4	CDK4/6	Cell Cycle	Cancer	Launched	0	0	0
Dacarbazine	HY-B0078	891986	Methylating guanine	DNA Repair/Synthesis	Cancer	Launched	0.2	0	0
Rosiglitazone (maleate)	HY-14600	155141-29-0	PPARγ	Retinoid receptor	Cancer; Metabolic Disease; Inflammation/Immunology	Launched	0	0	0
Selumetinib	HY-50706	606143-52-6	MEK1/2	AMPK signalling pathway	Cancer	Launched	1.3	0	0
Rutin	HY-N0148	153-18-4	Amyloid-β	Neuronal Signaling	Inflammation/Immunology; Cancer	Launched	0	0	0
DL-alpha-Tocopherol	HY-W020044	10191-41-0	ROS	Redox Homeostasis	Others	Launched	0	0	0
Gemcitabine	HY-17026	95058-81-4	pyrimidine nucleoside	DNA Repair/Synthesis	Cancer	Launched	0	0	0
Lomustine	HY-13669	13010-47-4	DNA Alkylator	DNA Repair/Synthesis	Cancer	Launched	0	0	0
RO8994	HY-16999	1309684-94-3	MDM2	P53 pathway	Cancer	No Development Reported	0	0	0
Ribociclib	HY-15777	1211441-98-3	CDK4/6	Cell Cycle	Cancer	Launched	0.7	0	0
Everolimus	HY-10218	159351-69-6	mTOR, FKBP	PI3K/Akt/mTOR	Cancer	Launched	0	0	0
Esmolol (hydrochloride)	HY-B1392	81161-17-3	Adrenergic Receptor	Adrenergic Receptor	Cardiovascular Disease; Endocrinology	Launched	0	0	0
Sulindac	HY-B0008	38194-50-2	COX2	Redox Homeostasis	Inflammation/Immunology; Cancer	Launched	0	0	0
Indirubin	HY-N0117	479-41-4	Unknown, cell cycle	Pan-pathways	Cancer	Launched	0	0	0
Nimustine (hydrochloride)	HY-13703A	55661-38-6	DNA Alkylator	DNA Repair/Synthesis	Cancer	Launched	0	0	0
L-Glutamic acid (monosodium salt)	HY-14608A	142-47-2	glutamate receptors	Metabolic pathway	Neurological Disease	Launched	0	0	0
Proparacaine (Hydrochloride)	HY-66012	1452000	Na channel	Ion hemostasis	Inflammation/Immunology	Launched	0	0	0
Loperamide (hydrochloride)	HY-B0418A	34552-83-5	Opioid Receptor	Neuronal Signaling	Metabolic Disease; Neurological Disease	Launched	0	0	0
Dabrafenib	HY-14660	1195765-45-7	Raf	MAPK/ERK	Cancer	Launched	0	0	0
Sophoridine	HY-N1373	6882-68-4	ROS	Redox Homeostasis	Cancer	Launched	0	0	0
5-Fluorouracil	HY-90006	51-21-8	uracil	DNA Repair/Synthesis	Cancer	Launched	0	0	0
Acetylcysteine	HY-B0215	616-91-1	ROS	Redox Homeostasis	Infection; Neurological Disease	Launched	0	0	0
Reserpine	HY-N0480	50-55-5	VMAT2	Solute carrier family	Neurological Disease; Cancer	Launched	0	0	0
Vorinostat	HY-10221	149647-78-9	HDAC	HDAC	Cancer; Infection	Launched	0.7	0	0.9
Irinotecan (hydrochloride)	HY-16562A	100286-90-6	TopoisomeraseI	DNA Repair/Synthesis	Cancer	Launched	0	0	0
Pifithrin-μ	HY-10940	64984-31-2	HSP70, p53 inhibitor	P53 pathway	Cancer; Neurological Disease	No Development Reported	2.3	2.4	2.8
Fluvastatin (sodium)	HY-14664A	93957-55-2	HMG-CoA Reductase	Metabolic pathway	Cardiovascular Disease; Cancer	Launched	0	0	0
Encorafenib	HY-15605	1269440-17-6	BRAF	MAPK/ERK	Cancer	Launched	0	0	0
Pazopanib (Hydrochloride)	HY-12009	635702-64-6	c-Fms; c-Kit; FGFR; PDGFR; VEGFR	Protein Tyrosine Kinase	Cancer	Launched	0	0	0
Afatinib	HY-10261	850140-72-6	EGFR	Protein Tyrosine Kinase	Cancer	Launched	0	0	0
Sitagliptin (phosphate)	HY-13749A	654671-78-0	dipeptidyl peptidase 4	Metabolic pathway	Metabolic Disease	Launched	0	0	0
Capecitabine	HY-B0016	154361-50-9	uracil	DNA Repair/Synthesis	Cancer	Launched	0	0	0
Ponatinib	HY-12047	943319-70-8	Bcr-Abl; FGFR; PDGFR; Src; VEGFR	Protein Tyrosine Kinase	Cancer	Launched	0	0	0.2
Oleic acid	HY-N1446	112-80-1	Na+/K+ ATPase	Ion hemostasis	Cancer; Metabolic Disease	Launched	0	0	0
Irinotecan (hydrochloride trihydrate)	HY-16568	136572-09-3	Topoisomerase I	DNA Repair/Synthesis	Cancer	Launched	0	0	0
Nutlin-3a	HY-10029	675576-98-4	MDM2	P53 pathway	Cancer	No Development Reported	0	0	0
Carprofen	HY-B1227	53716-49-7	NSAID	Redox Homeostasis	Inflammation/Immunology	Launched	0.5	0	0.6
Oxymatrine	HY-N0158	16837-52-8	TGF-beta/Smad	TGF-beta/Smad	Cancer; Infection; Inflammation/Immunology	Launched	0	0	0
Pentostatin	HY-A0006	53910-25-1	Adenosine Deaminase	Neuronal Signaling	Cancer	Launched	0	0	0
Entrectinib	HY-12678	1108743-60-7	ALK; ROS; Trk Receptor	Protein Tyrosine Kinase	Cancer	Launched	0.1	0	0.3
5-Azacytidine	HY-10586	320-67-2	DNA Methyltransferase	DNA Repair/Synthesis	Cancer; Infection	Launched	0	0	0
COTI-2	HY-19896	1039455-84-9	P53	P53 pathway	Cancer	Phase 1	0	0	0
Estropipate	HY-B1361	7280-37-7	Estrogen Receptor	Glucocorticoid	Endocrinology	Launched	0	0	0
Fimasartan	HY-B0780	247257-48-3	Angiotensin Receptor	Neuronal Signaling	Cardiovascular Disease; Endocrinology	Launched	0	0	0
Methylthiouracil	HY-B0513	56-04-2	NF-kB, ERK1/2	NF-kB pathway	Inflammation/Immunology; Cancer	Launched	0	0	0
Amsacrine	HY-13551	51264-14-3	TopoisomeraseII	DNA Repair/Synthesis	Cancer	Launched	0	0	0
Erdafitinib	HY-18708	1346242-81-6	FGFR	Protein Tyrosine Kinase	Cancer	Launched	0.3	0	0
Pirfenidone	HY-B0673	53179-13-8	TGF-beta/Smad	TGF-beta/Smad	Inflammation/Immunology; Cancer	Launched	0	0	0
Dabrafenib (Mesylate)	HY-14660A	1195768-06-9	RAF	Protein Tyrosine Kinase	Cancer	Launched	0	0	0
6-Mercaptopurine	HY-13677	50-44-2	purine	DNA Repair/Synthesis	Cancer	Launched	0	0	0
Trimetazidine (dihydrochloride)	HY-B0968	13171-25-0	long chain 3-ketoyl coenzyme A thiolase	Metabolic pathway	Cardiovascular Disease	Launched	0	0	0
MD-224	HY-114312	2136247-12-4	MDM2	P53 pathway	Cancer	No Development Reported	0	0	0
Pantoprazole (sodium hydrate)	HY-17507B	164579-32-2	Proton pump	Ion hemostasis	Cancer; Inflammation/Immunology	Launched	0	0	0
Retinoic acid	HY-14649	302-79-4	RARα/β/γ, PPARβ/δ	Retinoid receptor	Cancer	Launched	2	0	0
Zileuton	HY-14164	111406-87-2	5-lipoxygenase	Metabolic pathway	Inflammation/Immunology; Cancer	Launched	0	0	0
Decitabine	HY-A0004	2353-33-5	deoxycytidine, DNA methyltransferase inhibitor	DNA Repair/Synthesis	Cancer	Launched	0	0	0
Berberine (chloride)	HY-18258	633-65-8	Reactive Oxygen Species; Topoisomerase	Pan-pathways	Cancer	Launched	0	0	0
Etidronic acid	HY-B0302	2809-21-4	osteoclasts	Bisphosphonate	Others	Launched	0	0	0
Magnolol	HY-N0163	528-43-8	RXRα, PPARγ	Retinoid receptor	Cancer; Inflammation/Immunology; Neurological Disease; Cardiovascular Disease	Launched	0	0	0
Imiquimod (hydrochloride)	HY-B0180A	99011-78-6	TLR	TLR signaling pathways	Cancer; Infection; Inflammation/Immunology	Launched	0	0	0
Nicardipine (hydrochloride)	HY-12515A	54527-84-3	Ca channel	Ion hemostasis	Neurological Disease	Launched	0	0	0
Clioquinol	HY-14603	130-26-7	Antibiotic	Antibiotic	Infection; Cancer	Launched	0	0	0
Afatinib (dimaleate)	HY-10261A	850140-73-7	EGFR	Protein Tyrosine Kinase	Cancer	Launched	0	0	0
Vitamin K4	HY-B1508	573-20-6	Vitamin	Metabolic pathway	Cancer; Cardiovascular Disease	Launched	0	0	0.1
NSC59984	HY-19726	803647-40-7	MDM2	P53 pathway	Cancer	No Development Reported	0	0	0
Tacrolimus (monohydrate)	HY-13756A	109581-93-3	FKBP	FKBP	Cancer; Infection; Inflammation/Immunology	Launched	0	0	0
Pemetrexed (disodium hemipenta hydrate)	HY-13781	357166-30-4	thymidylate synthase	DNA Repair/Synthesis	Cancer	Launched	0	0	0
α-Lipoic Acid	HY-N0492	1077-28-7	NF-kB	NF-kB pathway	Cancer; Infection; Inflammation/Immunology	Launched	0	0	0
Pemetrexed	HY-10820	137281-23-3	antifolate	DNA Repair/Synthesis	Cancer	Launched	0	0	0
Niraparib	HY-10619	1038915-60-4	PARP1, PARP2	DNA Repair/Synthesis	Cancer	Launched	0	0	0
Chenodeoxycholic Acid	HY-76847	474-25-9	FXR	Retinoid receptor	Metabolic Disease; Cancer	Launched	0	0	0
Indomethacin	HY-14397	53-86-1	COX	Redox Homeostasis	Cancer; Inflammation/Immunology	Launched	0	0	0
Pexidartinib (hydrochloride)	HY-16749A	2040295-03-0	c-Fms; c-Kit	Protein Tyrosine Kinase	Cancer	Launched	0	0	0
PK11000	HY-U00447	38275-34-2	DNA Alkylator	DNA Repair/Synthesis	Cancer	No Development Reported	0	0	0
Niclosamide	HY-B0497	50-65-7	STAT3	JAK/STAT Signaling	Infection; Cancer	Launched	0	0	0
Benzbromarone	HY-B1135	3562-84-3	Xanthine Oxidase	Redox Homeostasis	Metabolic Disease	Launched	0	0	0
Deferasirox	HY-17359	201530-41-8	iron chelator	Redox Homeostasis	Cancer	Launched	0	0	0
Pazopanib	HY-10208	444731-52-6	c-Kit; FGFR; PDGFR; VEGFR	Protein Tyrosine Kinase	Cancer	Launched	0	0	0
Pixantrone (dimaleate)	HY-13727A	144675-97-8	TopoisomeraseII	DNA Repair/Synthesis	Cancer	Launched	0	0	0
Metadoxine	HY-B1898	74536-44-0	PKA	Second messenger signaling	Metabolic Disease	Launched	0	0	0
Erlotinib	HY-50896	183321-74-6	EGFR	Protein Tyrosine Kinase	Cancer	Launched	0	0	0
Nortriptyline (hydrochloride)	HY-B1417	894-71-3	norepinephrine or serotonin transporter	Neuronal Signaling	Neurological Disease; Cancer	Launched	0	0	4
Belumosudil	HY-15307	911417-87-3	ROCK2/1	RhO/ROCK pathway	Inflammation/Immunology	Launched	0.2	1.9	0
Dacomitinib	HY-13272	1110813-31-4	EGFR	Protein Tyrosine Kinase	Cancer	Launched	0.1	0	0
Metformin (hydrochloride)	HY-17471A	1115-70-4	AMPK	AMPK signalling pathway	Metabolic Disease; Cardiovascular Disease	Launched	0	0	0
Nitazoxanide	HY-B0217	55981-09-4	Unknown	Pan-pathways	Cancer; Infection	Launched	0	0	0
Escin	HY-B2114	6805-41-0	Unknown	Pan-pathways	Inflammation/Immunology; Cancer	Launched	0.9	0	0.1
Norepinephrine (hydrochloride)	HY-13715A	329-56-6	Adrenergic Receptor	Adrenergic Receptor	Cardiovascular Disease; Endocrinology	Launched	0	0	0
Cabozantinib (S-malate)	HY-12044	1140909-48-3	VEGFR	Protein Tyrosine Kinase	Cancer	Launched	0	0	0
Fenoprofen (Calcium hydrate)	HY-B0288B	71720-56-4	NSAID	Redox Homeostasis	Inflammation/Immunology	Launched	0	0	0
NVP-CGM097 (sulfate)	HY-15954B	1313367-56-4	MDM2	P53 pathway	Cancer	Phase 1	0	0	0
Clinofibrate	HY-13528	30299-08-2	HMG-CoA Reductase	Metabolic pathway	Metabolic Disease	Launched	0	0	0
Valproic acid	HY-10585	99-66-1	HDAC	HDAC	Cancer	Launched	0	0	0
Eprenetapopt	HY-19980	5291-32-7	P53	P53 pathway	Cancer	Phase 3	0	0	0
Dronedarone (Hydrochloride)	HY-75839	141625-93-6	K Channel, Na, Ca	Ion hemostasis	Cardiovascular Disease	Launched	0.8	2.1	0.3
Eugenol	HY-N0337	97-53-0	ROS	Redox Homeostasis	Infection; Inflammation/Immunology; Cancer	Launched	0	0	0
Nitroxoline	HY-B1159	4008-48-4	iron chelator	Redox Homeostasis	Infection; Cancer	Launched	0	0.1	0
Perindopril (erbumine)	HY-B0130A	107133-36-8	Angiotensin	Neuronal Signaling	Cardiovascular Disease; Cancer	Launched	0	0	0
Pexidartinib	HY-16749	1029044-16-3	c-Fms; c-Kit	Protein Tyrosine Kinase	Cancer	Launched	0	0	0
Bicalutamide	HY-14249	90357-06-5	Androgen Receptor	Hormone therapy	Cancer	Launched	0	0	0
Tamoxifen (Citrate)	HY-13757	54965-24-1	estrogen receptor	Glucocorticoid	Cancer	Launched	0	0.1	0
Diclofenac	HY-15036	15307-86-5	COX	Redox Homeostasis	Inflammation/Immunology	Launched	0	0	0
Adenosine	HY-B0228	58-61-7	Adenosine	Neuronal Signaling	Cancer; Metabolic Disease	Launched	0	0	0
Citric acid	HY-N1428	77-92-9	Endogenous Metabolite	Metabolic pathway	Cancer; Infection; Metabolic Disease; Inflammation/Immunology; Cardiovascular Disease	Launched	0	0	0
Lenalidomide (hemihydrate)	HY-A0003B	847871-99-2	Ligand for E3 Ligase	Protein degradation	Cancer	Launched	2.6	0	0
Letrozole	HY-14248	112809-51-5	Aromatase	Hormone therapy	Cancer	Launched	0	0	0
Isosorbide mononitrate	HY-B0642	16051-77-7	NO	Redox Homeostasis	Cardiovascular Disease; Cancer	Launched	0	0	0
Sulfasalazine	HY-14655	599-79-1	Antibiotic, Ferroptosis, NF-κB	Antibiotic	Cancer; Infection; Inflammation/Immunology	Launched	0	0	0
Prednisone	HY-B0214	53-03-2	Glucocorticoid Receptor	Glucocorticoid	Inflammation/Immunology; Endocrinology; Cancer	Launched	0	0.4	0
Balsalazide	HY-B0667	80573-04-2	IL6/STAT3	JAK/STAT Signaling	Cancer; Inflammation/Immunology	Launched	0	0	0.2
Tofacitinib (citrate)	HY-40354A	540737-29-9	JAK3/2/1	JAK/STAT Signaling	Cancer; Infection; Inflammation/Immunology	Launched	0	0	0
Lovastatin	HY-N0504	75330-75-5	HMG-CoA Reductase	Metabolic pathway	Cardiovascular Disease; Cancer	Launched	1	0.4	2.2
Temsirolimus	HY-50910	162635-04-3	mTOR	PI3K/Akt/mTOR	Cancer	Launched	0	0	0
Taurine	HY-B0351	107-35-7	Endogenous Metabolite, Bile acid	Metabolic pathway	Metabolic Disease	Launched	0.7	2.4	0
Doxazosin (mesylate)	HY-B0098A	77883-43-3	Adrenergic Receptor	Adrenergic Receptor	Cardiovascular Disease; Endocrinology; Cancer	Launched	0	0	0
Edaravone	HY-B0099	89-25-8	MMP	Matrix Metalloproteinase	Neurological Disease	Launched	0	0	0
Tigecycline	HY-B0117	220620-09-7	Antibiotic	Antibiotic	Infection; Cancer	Launched	0	0	0
Tamibarotene	HY-14652	94497-51-5	RARα/β	Retinoid receptor	Cancer	Launched	0	0	0
Berberine (chloride hydrate)	HY-17577	68030-18-2	Reactive Oxygen Species; Topoisomerase	Pan-pathways	Cancer	Launched	0	0	0
Vemurafenib	HY-12057	918504-65-1	Raf	MAPK/ERK	Cancer	Launched	0	0	0
Nalidixic acid	HY-B0398	389-08-2	Topoisomerase IV	DNA Repair/Synthesis	Infection	Launched	0	0	0
Abacavir	HY-17423	136470-78-5	NRTI	DNA Repair/Synthesis	Infection	Launched	0	0	0
Hydroxyfasudil (hydrochloride)	HY-13911A	155558-32-0	ROCK	RhO/ROCK pathway	Inflammation/Immunology; Cardiovascular Disease; Cancer	Launched	2.7	2.7	0.9
Sitagliptin	HY-13749	486460-32-6	Dipeptidyl Peptidase 4	Metabolic pathway	Metabolic Disease	Launched	0	0	0
Lacidipine	HY-B0347	103890-78-4	Ca channel	Ion hemostasis	Cardiovascular Disease	Launched	0	0	0
Gossypol (acetic acid)	HY-17510	12542-36-8	Bcl-2	Bcl-2	Cancer	Launched	0	0	0
Amiloride (hydrochloride)	HY-B0285A	2016-88-8	Na channel	Ion hemostasis	Metabolic Disease; Cardiovascular Disease	Launched	0	0	0
Taurodeoxycholic acid (sodium hydrate)	HY-B1899A	110026-03-4	Ca channel	Ion hemostasis	Metabolic Disease; Inflammation/Immunology	Launched	0	0	0
Capsaicin	HY-10448	404-86-4	TRPV1	Ion hemostasis	Cancer	Launched	0	0	0
Nutlin-3b	HY-15335	675576-97-3	MDM2	P53 pathway	Cancer	No Development Reported	0	0	0
Glasdegib	HY-16391	1095173-27-5	Smo	Hedgehog pathway	Cancer	Launched	0	0	0
Aceglutamide	HY-B1065	2490-97-3	Glutamine	Metabolic pathway	Neurological Disease	Launched	0	0	0
Megestrol acetate	HY-13676	595-33-5	Progesterone Receptor	Hormone therapy	Endocrinology; Cancer	Launched	0	0	0
Aliskiren	HY-12176	173334-57-1	Renin	Glucocorticoid	Cardiovascular Disease; Cancer	Launched	0	0	0
Pyrazinamide	HY-B0271	98-96-4	Antibiotic	Antibiotic	Infection	Launched	0	0	0
Pranoprofen	HY-B0336	52549-17-4	NSAID	Redox Homeostasis	Cancer; Inflammation/Immunology	Launched	0	0	0
Pomalidomide	HY-10984	19171-19-8	Ligand for E3 Ligase	Protein degradation	Cancer	Launched	0	0	0
Rabeprazole (sodium)	HY-B0656A	117976-90-6	Proton pump	Ion hemostasis	Inflammation/Immunology; Cancer	Launched	0	0	0
Nifedipine	HY-B0284	21829-25-4	Ca channel	Ion hemostasis	Cardiovascular Disease; Cancer	Launched	0	0	0
Niraparib (tosylate)	HY-10619B	1038915-73-9	PARP1, PARP2	DNA Repair/Synthesis	Cancer	Launched	0	0	0
SJ-172550	HY-16664	431979-47-4	MDMX	P53 pathway	Cancer	No Development Reported	0	0	0
Procainamide (hydrochloride)	HY-A0084	614-39-1	Na channel	Ion hemostasis	Cancer	Launched	0	0	0
Altretamine	HY-B0181	645-05-6	DNA Alkylator	DNA Repair/Synthesis	Cancer	Launched	1	0	0.4
Andrographolide	HY-N0191	5508-58-7	NF-κB	NF-kB pathway	Cancer; Infection; Inflammation/Immunology	Launched	0	0	0
Vandetanib	HY-10260	443913-73-3	VEGF	Protein Tyrosine Kinase	Cancer	Launched	0	0	0
Enzalutamide	HY-70002	915087-33-1	Androgen Receptor	Hormone therapy	Cancer	Launched	0	0	0
Penfluridol	HY-B1077	26864-56-2	Ca Channel	Ion hemostasis	Neurological Disease; Cancer	Launched	0.7	1.2	1.1
Ruxolitinib	HY-50856	941678-49-5	JAK1, JAK2	JAK/STAT Signaling	Cancer	Launched	0	0	0
Calcium dobesilate	HY-111603	20123-80-2	nitric oxide	Redox Homeostasis	Others	Launched	0	0	0
Chloroquine	HY-17589A	54-05-7	Antibiotic	Antibiotic	Cancer; Infection; Inflammation/Immunology	Launched	0	0	0
Siremadlin	HY-18658	1448867-41-1	MDM2	P53 pathway	Cancer	Phase 2	0	0	0
β-Elemene	HY-107324	515-13-9	Unknown	Pan-pathways	Cancer	Launched	0.7	0	0
NVP-CGM097	HY-15954	1313363-54-0	MDM2	P53 pathway	Cancer	Phase 1	0	0	0
Salicylic acid	HY-B0167	69-72-7	COX2, NF-κB	NF-kB pathway	Inflammation/Immunology; Cancer	Launched	0	0	0
D-Pantothenic acid (hemicalcium salt)	HY-N0681	137-08-6	Vitamin	Vitamin	Others	Launched	0	0	0
Gemcitabine (elaidate)	HY-13538	210829-30-4	DNA Alkylator	DNA Repair/Synthesis	Cancer	Launched	0	0	0
MI-773	HY-17493	1303607-07-9	MDM2	P53 pathway	Cancer	No Development Reported	0	0	0
Ethylenediaminetetraacetic acid (trisodium salt)	HY-B1009	150-38-9	iron chelator	Redox Homeostasis	Others	Launched	0	0	0
Tezacaftor	HY-15448	1152311-62-0	CFTR	Ion hemostasis	Cancer	Launched	0	0	0
Bexarotene	HY-14171	153559-49-0	RXR	Retinoid receptor	Cancer	Launched	0	0	0
Milademetan (tosylate hydrate)	HY-101266B	2095625-97-9	MDM2	P53 pathway	Cancer	Phase 2	0	0	0
YH239-EE	HY-12287	1364488-67-4	MDM2	P53 pathway	Cancer	No Development Reported	0	0	0
Furazolidone	HY-B1336	67-45-8	Antibiotic	Antibiotic	Infection	Launched	0	0	0
Latrepirdine (dihydrochloride)	HY-14537	97657-92-6	5-HT Receptor	Neuronal Signaling	Neurological Disease; Endocrinology	Launched	2.4	2.4	4.1
P53 and MDM2 proteins-interaction-inhibitor (dihydrochloride)	HY-70027A	0	MDM-2/p53	P53 pathway	Cancer	No Development Reported	0	0	0
Ritonavir	HY-90001	155213-67-5	HIV	Anti-viral	Infection	Launched	0	0	0
Rosiglitazone	HY-17386	122320-73-4	PPARγ	Retinoid receptor	Cancer; Metabolic Disease; Inflammation/Immunology; Neurological Disease	Launched	0	0	0
Pregnenolone	HY-B0151	145-13-1	Cannabinoid Receptor	Neuronal Signaling	Neurological Disease	Launched	0	0	0
Sinomenine	HY-15122	115-53-7	NF-kB	NF-kB pathway	Cancer; Inflammation/Immunology; Neurological Disease	Launched	0	0	0
Nilutamide	HY-13702	63612-50-0	Androgen Receptor	Hormone therapy	Cancer	Launched	0	0	0
Clotrimazole	HY-10882	23593-75-1	Antibiotic	Antibiotic	Infection; Cancer	Launched	0	0	0
Busulfan	HY-B0245	55-98-1	DNA Alkylator	DNA Repair/Synthesis	Cancer	Launched	0.4	0	0.6
Masitinib (mesylate)	HY-10209A	1048007-93-7	c-Kit; FGFR; PDGFR; Src	Protein Tyrosine Kinase	Cancer	Launched	0	0	0
Carbamazepine	HY-B0246	298-46-4	Na Channel	Ion hemostasis	Neurological Disease; Cancer	Launched	0	0	0
Nilotinib	HY-10159	641571-10-0	Bcr-Abl	Protein Tyrosine Kinase	Cancer	Launched	0	0	0
Enalaprilat (dihydrate)	HY-B0231	84680-54-6	Angiotensin	Neuronal Signaling	Cardiovascular Disease	Launched	0	0	0
Dihydroartemisinin	HY-N0176	71939-50-9	NF-κB	NF-kB pathway	Cancer; Infection	Launched	0	0	0
SAR405838	HY-18986	1303607-60-4	MDM2	P53 pathway	Cancer	Phase 1	0	0	0
Regorafenib (Hydrochloride)	HY-13308	835621-07-3	PDGFR; Raf; RET; VEGFR	Protein Tyrosine Kinase	Cancer	Launched	0	3.4	0
Talazoparib	HY-16106	1207456-01-6	PARP1, PARP2	DNA Repair/Synthesis	Cancer	Launched	0	0	0
Rilmenidine (hemifumarate)	HY-100490A	207572-68-7	Adrenergic Receptor	Adrenergic Receptor	Cancer; Cardiovascular Disease	Launched	0	0	0
Avobenzone	HY-B0316	70356-09-1	Estrogen Receptor	Hormone therapy	Others	Launched	1.5	0	0.1
Ecabet (sodium)	HY-B0691A	86408-72-2	ROS	Redox Homeostasis	Infection	Launched	0	0	0
Acetazolamide	HY-B0782	59-66-5	carbonic anhydrase	Carbonic anhydrase	Cardiovascular Disease; Cancer	Launched	0	0	0
Fludarabine (phosphate)	HY-B0028	75607-67-9	Adenosine	Neuronal Signaling	Cancer	Launched	0	0	0
Oxcarbazepine	HY-B0114	28721-07-5	Na channel	Ion hemostasis	Cancer; Neurological Disease	Launched	0	0	0
Hexylresorcinol	HY-B0986	136-77-6	α-glucosidase	Metabolic pathway	Cancer; Infection; Metabolic Disease	Launched	1	1.2	0.3
Macitentan	HY-14184	441798-33-0	Endothelin Receptor	Glucocorticoid	Cardiovascular Disease; Endocrinology; Cancer	Launched	0	0	0
Pifithrin-α (hydrobromide)	HY-15484	63208-82-2	P53	P53 pathway	Cancer	No Development Reported	0	0	0
Cepharanthine	HY-N6972	481-49-2	ROS	Redox Homeostasis	Cancer; Infection; Inflammation/Immunology	Launched	0	0	0
Diclofenac (diethylamine)	HY-15036A	78213-16-8	COX	Redox Homeostasis	Inflammation/Immunology	Launched	0	0	0
Apremilast	HY-12085	608141-41-9	phosphodiesterase	DNA Repair/Synthesis	Inflammation/Immunology	Launched	0.2	0	0.1
Spironolactone	HY-B0561	52-01-7	Androgen Receptor	Hormone therapy	Metabolic Disease; Cancer	Launched	0	0	0
Tenovin-1	HY-13423	380315-80-0	Sirtuin, DHODH	Cellular senescence	Cancer	No Development Reported	0	0	0
Danthron	HY-B0923	117-10-2	AMPK	AMPK signalling pathway	Cancer	Launched	0	0	0
Ibandronate (Sodium Monohydrate)	HY-B0515	138926-19-9	osteoporosis	Bisphosphonate	Cancer	Launched	0	0	0
Artemisinin	HY-B0094	63968-64-9	AKT	PI3K/Akt/mTOR	Cancer; Infection; Neurological Disease	Launched	0	0	0
Goserelin (acetate)	HY-13673A	145781-92-6	GnRH Receptor	Hormone therapy	Endocrinology; Cancer	Launched	0	0	0
Linagliptin	HY-10284	668270-12-0	dipeptidyl peptidase 4	Metabolic pathway	Metabolic Disease	Launched	0	0	0
Aspirin	HY-14654	50-78-2	COX1/2	Redox Homeostasis	Inflammation/Immunology; Cancer	Launched	2.6	0	0
Amiodarone (hydrochloride)	HY-14188	19774-82-4	K Channel	Ion hemostasis	Cardiovascular Disease; Cancer	Launched	0	0	0
L-Ascorbic acid	HY-B0166	50-81-7	Ca channel	Ion hemostasis	Cancer; Metabolic Disease; Neurological Disease	Launched	0	0	0
Metyrapone	HY-B1232	54-36-4	P450	Redox Homeostasis	Metabolic Disease; Cancer	Launched	0	0	0
Maprotiline (hydrochloride)	HY-B0444	10347-81-6	noradrenalin re-uptake inhibitor	Glucocorticoid	Neurological Disease	Launched	0	0	0
Ivacaftor	HY-13017	873054-44-5	CFTR	Ion hemostasis	Endocrinology	Launched	0	0	0
Bucladesine (calcium)	HY-B0764A	938448-87-4	PKA	Second messenger signaling	Others	Launched	0	0	0
PK11007	HY-128784	874146-69-7	P53	P53 pathway	Cancer	No Development Reported	0	0	0
Pentoxifylline	HY-B0715	1677687	phosphodiesterase	Second messenger signaling	Cardiovascular Disease; Cancer	Launched	0	0	0
Pioglitazone (hydrochloride)	HY-14601	112529-15-4	PPARγ	Retinoid receptor	Cancer; Metabolic Disease	Launched	0	0	0
Gallic acid	HY-N0523	149-91-7	COX2	Redox Homeostasis	Cancer; Metabolic Disease	Launched	0	0	0
Sorafenib	HY-10201	284461-73-0	Raf, VEGF, PDGF	Protein Tyrosine Kinase	Cancer	Launched	0	0	0
Deferasirox (Fe3+ chelate)	HY-16564	554435-83-5	iron chelator	Redox Homeostasis	Others	Launched	0	0	0
Betamethasone	HY-13570	378-44-9	Glucocorticoid Receptor	Glucocorticoid	Inflammation/Immunology; Endocrinology; Cancer	Launched	0	0	0
Pitavastatin (Calcium)	HY-B0144	147526-32-7	HMG-CoA Reductase	Metabolic pathway	Metabolic Disease; Cancer	Launched	0	0	0
PhiKan 083 hydrochloride	HY-108637A	1050480-30-2	P53	P53 pathway	Cancer	No Development Reported	0	0	0
Sodium Salicylate	HY-B0167A	54-21-7	COX2, NF-κB	NF-kB pathway	Inflammation/Immunology; Cancer	Launched	0	0	0
Methotrexate	HY-14519	59-05-2	antifolate	DNA Repair/Synthesis	Cancer; Inflammation/Immunology	Launched	0	0	0
Bergenin	HY-N0017	477-90-7	ROS	Redox Homeostasis	Cancer; Infection; Inflammation/Immunology	Launched	0	0	0
Ruxolitinib (S enantiomer)	HY-50856A	941685-37-6	JAK1, JAK2	JAK/STAT Signaling	Cancer	Launched	0	0	0
Prazosin (hydrochloride)	HY-B0193A	19237-84-4	Adrenergic Receptor	Adrenergic Receptor	Cardiovascular Disease; Endocrinology; Cancer	Launched	2.4	1.7	4.9
Novobiocin (Sodium)	HY-B0425A	1476-53-5	Antibiotic	Antibiotic	Infection; Cancer	Launched	0	0	0
Amiloride hydrochloride dihydrate	HY-B0285B	17440-83-4	Na channel	Ion hemostasis	Metabolic Disease; Cardiovascular Disease	Launched	0	0	0
L-Glutamine	HY-N0390	56-85-9	Endogenous metabolite	Metabolic pathway	Metabolic Disease	Launched	3.3	2.7	0.1
Etretinate	HY-B0797	54350-48-0	Retinoid receptor	Retinoid receptor	Others	Launched	0	0	0
Tolbutamide	HY-B0401	64-77-7	K Channel	Ion hemostasis	Metabolic Disease; Cancer	Launched	0	0	0
Doxorubicin (hydrochloride)	HY-15142	25316-40-9	TopoisomeraseII	DNA Repair/Synthesis	Cancer; Infection	Launched	0	0	0
Olaparib	HY-10162	763113-22-0	PARP1, PARP2	DNA Repair/Synthesis	Cancer	Launched	0	0	0
Peficitinib	HY-19568	944118-01-8	JAK1, JAK2, JAK3 and Tyk2	JAK/STAT Signaling	Inflammation/Immunology; Cancer	Launched	0	0	0
Tenovin-3	HY-19339	1011301-27-1	P53	P53 pathway	Cancer	No Development Reported	0	0	0
Fidaxomicin	HY-17580	873857-62-6	Antibiotic	Antibiotic	Infection	Launched	0	0	0
Oleanolic Acid	HY-N0156	508-02-1	Endogenous Metabolite, Bile acid	Metabolic pathway	Cancer	Launched	0	0	0
Indomethacin (sodium hydrate)	HY-14397A	74252-25-8	COX	Redox Homeostasis	Cancer; Inflammation/Immunology	Launched	0	0	0
Bromocriptine (mesylate)	HY-12705A	22260-51-1	Dopamine Receptor	Neuronal Signaling	Neurological Disease; Cancer	Launched	0	0	0
Pifithrin-β (hydrobromide)	HY-16702A	511296-88-1	P53	P53 pathway	Cancer	No Development Reported	0	0	0
Nilotinib (monohydrochloride monohydrate)	HY-10159A	923288-90-8	Bcr-Abl	Protein Tyrosine Kinase	Cancer	Launched	0	0	0
Sonidegib (diphosphate)	HY-16582	1218778-77-8	Smo	Hedgehog pathway	Cancer	Launched	0	0	0
Cilostazol	HY-17464	73963-72-1	phosphodiesterase 3A	Second messenger signaling	Cardiovascular Disease; Cancer	Launched	0	0	0
Omeprazole	HY-B0113	73590-58-6	Proton pump	Ion hemostasis	Cancer; Infection; Metabolic Disease	Launched	0	0	0
Deracoxib	HY-17509	169590-41-4	NSAID	Redox Homeostasis	Inflammation/Immunology	Launched	0	0	0
Idebenone	HY-N0303	58186-27-9	ROS	Redox Homeostasis	Neurological Disease	Launched	0	0	0
Nitrendipine	HY-B0424	39562-70-4	Ca channel	Ion hemostasis	Cardiovascular Disease	Launched	0	0	0
Tamoxifen	HY-13757A	10540-29-1	Estrogen Receptor/ERR; HSP90	Hormone therapy	Cancer	Launched	0	0	0
Sodium oleate	HY-N1446B	143-19-1	Na+/K+ ATPase	Ion hemostasis	Cancer; Metabolic Disease	Launched	0	0	0
Deferiprone	HY-B0568	30652-11-0	iron chelator	Redox Homeostasis	Cardiovascular Disease; Cancer	Launched	0	0	0
(S)-Crizotinib	HY-100549	1374356-45-2	MTH1	DNA Repair/Synthesis	Cancer	Launched	0	0	0
Sorafenib (Tosylate)	HY-10201A	475207-59-1	Raf, VEGF, PDGF	Protein Tyrosine Kinase	Cancer	Launched	0	0	0
Flutamide	HY-B0022	13311-84-7	Androgen Receptor	Hormone therapy	Cancer	Launched	0	0	0
Ancitabine (hydrochloride)	HY-N0093	10212-25-6	pyridine	DNA Repair/Synthesis	Cancer	Launched	0	0	0
Tofacitinib	HY-40354	477600-75-2	JAK3/2/1	JAK/STAT Signaling	Inflammation/Immunology; Cancer	Launched	0	0	0
Raloxifene (hydrochloride)	HY-13738A	82640-04-8	Estrogen Receptor	Hormone therapy	Endocrinology; Cancer	Launched	0	0	0
Ribociclib hydrochloride	HY-15777A	1211443-80-9	CDK4/6	Cell Cycle	Cancer	Launched	0	0	0
Gossypol	HY-13407	303-45-7	Bcl-2	Bcl-2	Cancer	Launched	0	0	0
Triclosan	HY-B1119	3380-34-5	Antibiotic	Antibiotic	Infection; Cancer	Launched	2.4	0	0
Niraparib (hydrochloride)	HY-10619A	1038915-64-8	PARP1, PARP2	DNA Repair/Synthesis	Cancer	Launched	1.5	0	0
Citalopram (hydrobromide)	HY-B1287	59729-32-7	Serotonin Transporter	Neuronal Signaling	Neurological Disease; Cancer	Launched	0	0	0
Sildenafil (citrate)	HY-15025A	171599-83-0	phosphodiesterase type 5	Second messenger signaling	Cardiovascular Disease; Cancer	Launched	0	0.3	0
Saquinavir (Mesylate)	HY-17003	149845-06-7	HIV	Anti-viral	Infection; Cancer	Launched	2.3	1.8	0
Amsacrine (hydrochloride)	HY-13551A	54301-15-4	TopoisomeraseII	DNA Repair/Synthesis	Cancer	Launched	0	0	0
Ziyuglycoside I	HY-N0331	35286-58-9	Unknown	PI3K/Akt/mTOR	Cancer	No Development Reported	0	0	0
Trifarotene	HY-100256	895542-09-3	RARγ	Retinoid receptor	Inflammation/Immunology	Launched	2.8	0	0
Felodipine	HY-B0309	72509-76-3	Ca channel	Ion hemostasis	Cardiovascular Disease	Launched	2.4	2.9	4.6
Sofalcone	HY-B2184	64506-49-6	Heme oxygenase-1	Redox Homeostasis	Infection; Inflammation/Immunology	Launched	0	0	0
Hesperidin	HY-15337	520-26-3	ROS	Redox Homeostasis	Cancer	Launched	0	0	0
Norepinephrine	HY-13715	51-41-2	Adrenergic Receptor	Adrenergic Receptor	Endocrinology; Cardiovascular Disease	Launched	0	0	0
6-Thioguanine	HY-13765	154-42-7	purine	DNA Repair/Synthesis	Cancer; Infection; Inflammation/Immunology	Launched	0	0	0
L-Ascorbic acid (sodium salt)	HY-B0166A	134-03-2	Ca channel	Ion hemostasis	Cancer	Launched	0	0	0
Kevetrin (hydrochloride)	HY-16271	66592-89-0	P53	P53 pathway	Cancer	Phase 2	0	0	0
Sonidegib	HY-16582A	956697-53-3	Smo	Hedgehog pathway	Cancer	Launched	0	0	0
Temozolomide	HY-17364	85622-93-1	DNA Alkylator	DNA Repair/Synthesis	Cancer	Launched	0	0	0
Embelin	HY-17473	550-24-3	NF-kB	NF-kB pathway	Cancer	Launched	0	0	0
Carmustine	HY-13585	154-93-8	DNA Alkylator	DNA Repair/Synthesis	Cancer	Launched	0	0	0
Imatinib (Mesylate)	HY-50946	220127-57-1	Bcr-Abl; c-Kit; PDGFR	Protein Tyrosine Kinase	Cancer	Launched	0	0	0
Masitinib	HY-10209	790299-79-5	c-Kit; FAK; FGFR; PDGFR; Src	Protein Tyrosine Kinase	Cancer	Launched	0	0	0
Alogliptin (Benzoate)	HY-A0023	850649-62-6	Dipeptidyl Peptidase 4	Metabolic pathway	Metabolic Disease; Inflammation/Immunology; Cardiovascular Disease	Launched	0	0	0
Cysteamine hydrochloride	HY-77591	156-57-0	ROS	Redox Homeostasis	Metabolic Disease; Cancer	Launched	0	1.8	0
P53 and MDM2 proteins-interaction-inhibitor (chiral)	HY-70027	939981-37-0	MDM-2/p53	P53 pathway	Cancer	No Development Reported	0.9	0	0
CP-31398 (dihydrochloride)	HY-18343A	1217195-61-3	P53	P53 pathway	Cancer	No Development Reported	0	0	0
Berbamine (dihydrochloride)	HY-N0714A	6078-17-7	NF-kB	NF-kB pathway	Cancer	Launched	0	0	0
Theophylline	HY-B0809	58-55-9	Adrenergic Receptor	Adrenergic Receptor	Cancer	Launched	0	0.4	0
Fedratinib	HY-10409	936091-26-8	JAK2	JAK/STAT Signaling	Cancer	Launched	0.2	0	0.5
RG7112	HY-10959	939981-39-2	MDM2	P53 pathway	Cancer	Phase 1	0	0	0
Telmisartan	HY-13955	144701-48-4	Angiotensin Receptor	Neuronal Signaling	Cardiovascular Disease; Endocrinology	Launched	0	0	0
Hydroxychloroquine sulfate	HY-B1370	747-36-4	TLR	TLR signaling pathways	Cancer; Infection	Launched	0	0	0
Lapatinib	HY-50898	231277-92-2	EGFR, HER2	Protein Tyrosine Kinase	Cancer	Launched	0	0	0
Roxadustat	HY-13426	808118-40-3	hypoxia-inducible factor prolyl-hydroxylase inhibitor	Redox Homeostasis	Cancer	Launched	0	0	0
Fenbufen	HY-B1138	36330-85-5	NSAID	Redox Homeostasis	Inflammation/Immunology	Launched	0	0	0
Etoposide phosphate	HY-13630	117091-64-2	TopoisomeraseII	DNA Repair/Synthesis	Cancer; Infection; Neurological Disease	Launched	0	0	0
Baicalein	HY-N0196	491-67-8	xanthine oxidase	Metabolic pathway	Cancer	Launched	0	0	0
Filgotinib	HY-18300	1206161-97-8	JAK1	JAK/STAT Signaling	Cancer	Launched	0	0	0
Tolvaptan	HY-17000	150683-30-0	Vasopressin Receptor	Glucocorticoid	Cardiovascular Disease; Endocrinology; Cancer	Launched	0	0	0
Tenovin-6 (Hydrochloride)	HY-15510B	1011301-29-3	Sirtuin	Cellular senescence	Cancer	No Development Reported	0	0	0
Terfenadine	HY-B1193	50679-08-8	Ca channel, histamine receptor	Ion hemostasis	Cancer; Inflammation/Immunology; Endocrinology	Launched	0	1.3	0.8
Idasanutlin	HY-15676	1229705-06-9	MDM2	P53 pathway	Cancer	Phase 3	0	0	0
Fulvestrant	HY-13636	129453-61-8	Estrogen Receptor	Hormone therapy	Cancer	Launched	0	0	0
Gallic acid (hydrate)	HY-N0523A	5995-86-8	COX2	Redox Homeostasis	Cancer; Inflammation/Immunology	Launched	0	0	0
18α-Glycyrrhetinic acid	HY-N0375	1449-05-4	NF-kB, proteasome	NF-kB pathway	Cancer; Inflammation/Immunology; Neurological Disease	Launched	0	0	0
Pimozide	HY-12987	2062-78-4	Adrenergic Receptor; Dopamine Receptor; STAT3, STAT5	Adrenergic Receptor	Cancer; Neurological Disease; Endocrinology	Launched	0	0.1	0
Berbamine	HY-N0714	478-61-5	Ca channel blocker	Ion hemostasis	Cancer	Launched	0	0	0
Triglycidyl isocyanurate	HY-W011434	2451-62-9	P53	P53 pathway	Cancer; Inflammation/Immunology	No Development Reported	0	0	0
Lumacaftor	HY-13262	936727-05-8	CFTR	Ion hemostasis	Inflammation/Immunology	Launched	0	0	0
Laquinimod	HY-13010	248281-84-7	NF-kB	NF-kB pathway	Inflammation/Immunology	Launched	0	0	0
Palbociclib (isethionate)	HY-A0065	827022-33-3	CDK4/6	Cell Cycle	Cancer	Launched	0	0	0
Artesunate	HY-N0193	88495-63-0	STAT3, EXP1	JAK/STAT Signaling	Cancer	Launched	0	1.8	0
PRIMA-1	HY-19980A	5608-24-2	P53	P53 pathway	Cancer	No Development Reported	0	0	0
Imatinib	HY-15463	152459-95-5	Bcr-Abl; c-Kit; PDGFR	Protein Tyrosine Kinase	Cancer	Launched	0	0	0
Salbutamol (hemisulfate)	HY-B0436	51022-70-9	Adrenergic Receptor	Adrenergic Receptor	Inflammation/Immunology; Endocrinology; Cancer	Launched	0	0	0
Bicyclol	HY-B0766	118159-48-1	Anti-viral	Anti-viral	Infection; Cancer	Launched	0	0	0
Pregnenolone monosulfate	HY-B1739	1247-64-9	Cannabinoid Receptor	Neuronal Signaling	Neurological Disease	Launched	0	0	0
Baicalin	HY-N0197	21967-41-9	CPT1	AMPK signalling pathway	Inflammation/Immunology; Cancer	Launched	0	0	0
Cabergoline	HY-15296	81409-90-7	Dopamine Receptor	Neuronal Signaling	Endocrinology	Launched	0	0	0
BH3I-1	HY-100383	300817-68-9	Bcl-2	Bcl-2	Cancer	No Development Reported	0	0	0
Thiamine (hydrochloride)	HY-N0680	67-03-8	Vitamin	Metabolic pathway	Neurological Disease	Launched	0	0	0
Larotrectinib	HY-12866	1223403-58-4	Trk Receptor	Protein Tyrosine Kinase	Cancer	Launched	0	0	0
Disulfiram	HY-B0240	97-77-8	ALDH	Metabolic pathway	Metabolic Disease; Cancer	Launched	0	0	0
Melatonin	HY-B0075	73-31-4	Melatonin Receptor	Glucocorticoid	Cancer; Inflammation/Immunology; Neurological Disease	Launched	0	0	0
Vismodegib	HY-10440	879085-55-9	Smo	Hedgehog pathway	Cancer	Launched	2.7	0	0
Paeonol	HY-N0159	552-41-0	Monoamine Oxidase	Redox Homeostasis	Neurological Disease; Cancer	Launched	0.3	0	0
D-Mannitol	HY-N0378	69-65-8	Endogenous Metabolite	Metabolic pathway	Metabolic Disease	Launched	0	0	0
Nitroprusside (disodium dihydrate)	HY-A0119	13755-38-9	nitric oxide	Redox Homeostasis	Cardiovascular Disease; Cancer	Launched	0	0	0
Pifithrin-α, p-Nitro, Cyclic	HY-123076	60477-38-5	P53	P53 pathway	Neurological Disease	No Development Reported	0	0	0
Sertindole	HY-14543	106516-24-9	5-HT Receptor	Neuronal Signaling	Neurological Disease; Cancer	Launched	0	0	0
Mycophenolate Mofetil	HY-B0199	128794-94-5	IMPDH	Second messenger signaling	Cancer	Launched	0	0	0
Daphnetin	HY-N0281	486-35-1	EGFR; PKA; PKC	Protein Tyrosine Kinase	Inflammation/Immunology; Cancer	Launched	0	0	0
Glucosamine (hydrochloride)	HY-N0733	66-84-2	Endogenous Metabolite	Metabolic pathway	Inflammation/Immunology; Cancer	Launched	0	0	0
Lumefantrine	HY-B0803	82186-77-4	FLI1	FLI1	Infection	Launched	0	0	0
Triflupromazine (hydrochloride)	HY-B0909	1098-60-8	Dopamine Receptor	Neuronal Signaling	Neurological Disease	Launched	0	0	0
Amifostine	HY-B0639	20537-88-6	ROS	Redox Homeostasis	Cancer	Launched	0	0	0
Cabozantinib	HY-13016	849217-68-1	c-Kit; c-Met/HGFR; FLT3; TAM Receptor; VEGFR	Protein Tyrosine Kinase	Cancer	Launched	0	0	0
Griseofulvin	HY-17583	126-07-8	Antibiotic	Antibiotic	Infection; Cancer	Launched	0	0	0
Chloroquine (phosphate)	HY-17589	50-63-5	TLRs	TLR signaling pathways	Cancer; Infection; Inflammation/Immunology	Launched	0	0	0
Matrine	HY-N0164	519-02-8	Opioid Receptor	Neuronal Signaling	Cancer	Launched	0	0	0
Rosuvastatin (Calcium)	HY-17504	147098-20-2	HMG-CoA Reductase	Metabolic pathway	Metabolic Disease; Cardiovascular Disease	Launched	0	0	0
Baricitinib (phosphate)	HY-15315A	1187595-84-1	JAK1, JAK2	JAK/STAT Signaling	Inflammation/Immunology	Launched	0	0	0
L-Glutamic acid	HY-14608	56-86-0	Glutamate receptor	Metabolic pathway	Neurological Disease	Launched	0	0	0
D-Pantothenic acid (sodium)	HY-B0430A	867-81-2	Vitamin	Metabolic pathway	Metabolic Disease	Launched	0	0	0
Fludarabine	HY-B0069	21679-14-1	DNA/RNA Synthesis, STAT1	JAK/STAT Signaling	Cancer	Launched	0	0.1	0
Rucaparib	HY-10617A	283173-50-2	PARP1, PARP2, PARP3	DNA Repair/Synthesis	Cancer	Launched	0	0	0
Acitretin	HY-B0107	55079-83-9	xanthine oxidase	Metabolic pathway	Inflammation/Immunology; Cancer	Launched	0	0	0
Raltitrexed	HY-10821	112887-68-0	Thymidylate Synthase	DNA Repair/Synthesis	Cancer	Launched	0	0	0
Glibenclamide	HY-15206	10238-21-8	K Channel	Ion hemostasis	Metabolic Disease	Launched	0	0	0
Ataluren	HY-14832	775304-57-9	CFTR-G542X nonsense allele inhibitor	Ion hemostasis	Metabolic Disease	Launched	0	0	0
Floxuridine	HY-B0097	50-91-9	pyrimidine	DNA Repair/Synthesis	Cancer; Infection	Launched	0	0	0
Mitotane	HY-13690	53-19-0	P450	Redox Homeostasis	Cancer	Launched	0	0	0
Tazarotene	HY-15388	118292-40-3	RAR/RXR	Retinoid receptor	Inflammation/Immunology; Cancer	Launched	0	0	0
Levosimendan	HY-14286	141505-33-1	Ca channel	Ion hemostasis	Cardiovascular Disease	Launched	0	0	0
Hemin	HY-19424	16009-13-5	Heme oxygenase	Ion hemostasis	Cardiovascular Disease	Launched	0	0	0
Meloxicam	HY-B0261	71125-38-7	COX2/1	Redox Homeostasis	Inflammation/Immunology; Cancer	Launched	0	0	0
Hydroxyurea	HY-B0313	127-07-1	ribonucleotide reductase	DNA Repair/Synthesis	Cancer	Launched	3.4	0	0
Sunitinib	HY-10255A	557795-19-4	VEGFR2, PDGFRβ, Ire1α	Protein Tyrosine Kinase	Cancer	Launched	0	0	0
Ramipril	HY-B0279	87333-19-5	Angiotensin-Converting Enzyme	Angiotensin Receptor	Cardiovascular Disease	Launched	0	0	0
Taurochenodeoxycholic acid (sodium salt)	HY-N1429	6009-98-9	Endogenous Metabolite, Bile acid	Metabolic pathway	Inflammation/Immunology	Launched	0	0	0
Isradipine	HY-B0233	75695-93-1	Ca channel	Ion hemostasis	Neurological Disease; Cardiovascular Disease	Launched	0	0	0
Cromolyn (sodium)	HY-B0320A	15826-37-6	GSK-3β	GSK signaling pathway	Inflammation/Immunology	Launched	0	0	0
Catechin	HY-N0898	154-23-4	COX1	Redox Homeostasis	Cancer	Launched	0	0	0
Methotrexate (disodium)	HY-14519A	7413-34-5	antifolate	DNA Repair/Synthesis	Cancer; Inflammation/Immunology	Launched	0	0	0
Estramustine (phosphate sodium)	HY-13627	52205-73-9	Microtubule/Tubulin	Cell Cycle	Cancer; Endocrinology	Launched	0	0	0
Diclofenac (potassium)	HY-15038	15307-81-0	COX	Redox Homeostasis	Inflammation/Immunology	Launched	0	0	0
Sitagliptin (phosphate monohydrate)	HY-13749B	654671-77-9	Dipeptidyl peptidase 4	Metabolic pathway	Metabolic Disease	Launched	0	0	0
Dutasteride	HY-13613	164656-23-9	5 alpha Reductase	Hormone therapy	Cancer	Launched	0	0	0
Angiotensin II human	HY-13948	4474-91-3	Angiotensin Receptor	Neuronal Signaling	Cardiovascular Disease; Endocrinology; Cancer	Launched	0	0	0
Adapalene	HY-B0091	106685-40-9	RAR	Retinoid receptor	Cancer; Inflammation/Immunology; Neurological Disease	Launched	0	0	0
Ketoprofen	HY-B0227	22071-15-4	NSAID	Redox Homeostasis	Inflammation/Immunology	Launched	0	0	0
Infigratinib	HY-13311	872511-34-7	FGFR	Protein Tyrosine Kinase	Cancer	Launched	1.5	2.3	0.7
Peretinoin	HY-100008	81485-25-8	RXR	Retinoid receptor	Cancer; Infection	Launched	0	0	0
Omeprazole (sodium)	HY-B0113A	95510-70-6	Proton pump	Ion hemostasis	Cancer; Infection; Metabolic Disease	Launched	2.9	0	0
Atorvastatin (hemicalcium salt)	HY-17379	134523-03-8	HMG-CoA Reductase	Metabolic pathway	Metabolic Disease; Inflammation/Immunology	Launched	0	0	0
Atropine (sulfate monohydrate)	HY-B0394	5908-99-6	AChE	Neuronal Signaling	Neurological Disease	Launched	0	0	0
Ezetimibe	HY-17376	163222-33-1	Nrf2	NrF2 signaling pathway	Cardiovascular Disease; Cancer	Launched	0	0	0
Suramin (sodium salt)	HY-B0879A	129-46-4	Sirtuins, TopoisomeraseII	Cellular senescence	Cancer; Infection; Cardiovascular Disease	Launched	0	0	0
Halcinonide	HY-B0877	3093-35-4	Smo	Hedgehog pathway	Others	Launched	0	0	0
Dronedarone	HY-A0016	141626-36-0	Adrenergic Receptor	Adrenergic Receptor	Cardiovascular Disease	Launched	0.3	0.2	0
Efavirenz	HY-10572	154598-52-4	HIV	Anti-viral	Infection; Cancer	Launched	0	0	0
Capmatinib	HY-13404	1029712-80-8	c-Met/HGFR	Protein Tyrosine Kinase	Cancer	Launched	0	0	0
Flurbiprofen	HY-10582	5104-49-4	NSAID	Redox Homeostasis	Inflammation/Immunology; Cancer	Launched	0	0	0
Metronidazole	HY-B0318	443-48-1	Antibiotic	Antibiotic	Infection	Launched	0	0	0
Diazoxide	HY-B1140	364-98-7	K Channel	Ion hemostasis	Cardiovascular Disease	Launched	0	0	0
Vancomycin (hydrochloride)	HY-17362	1404-93-9	Antibiotic	Antibiotic	Infection; Cancer	Launched	0	0	0
Inauhzin	HY-15869	309271-94-1	Sirtuin1/IMPDH2	Cellular senescence	Cancer	No Development Reported	0	0	0
Lonafarnib	HY-15136	193275-84-2	Farnesyl Transferase	Farnesylation	Cancer; Infection	Launched	0	0	0
Abemaciclib (methanesulfonate)	HY-16297	1231930-82-7	CDK4/6	Cell Cycle	Cancer	Launched	0	0	0
Pravastatin (sodium)	HY-B0165A	81131-70-6	HMG-CoA Reductase	Metabolic pathway	Cardiovascular Disease; Cancer	Launched	0	0	0
Cytarabine (hydrochloride)	HY-13605A	69-74-9	deoxycytosine	DNA Repair/Synthesis	Cancer; Infection	Launched	0	0	0
Lamotrigine	HY-B0495	84057-84-1	Na Channel	Ion hemostasis	Neurological Disease	Launched	0	0	0
Dimethyl fumarate	HY-17363	624-49-7	NrF2	NrF2 signaling pathway	Cancer; Infection; Inflammation/Immunology; Neurological Disease	Launched	0	0	0.1
Selenomethionine	HY-B1000	1464-42-2	Endogenous metabolite	Metabolic pathway	Cancer	Launched	0	0	0
L-SelenoMethionine	HY-B1000A	3211-76-5	ROS	Redox Homeostasis	Cancer	Launched	0	0	0
Oxybenzone	HY-A0067	131-57-7	RXR	Retinoid receptor	Neurological Disease	Launched	0	0	0
Epirubicin (hydrochloride)	HY-13624A	56390-09-1	Topoisomerase	DNA Repair/Synthesis	Cancer	Launched	0	0	0
Palbociclib (monohydrochloride)	HY-50767A	827022-32-2	CDK4/6	Cell Cycle	Cancer	Launched	0	0	0
Mefloquine (hydrochloride)	HY-17437A	51773-92-3	K Channel	Ion hemostasis	Cancer; Infection; Metabolic Disease; Inflammation/Immunology	Launched	0	0.5	0
Ripretinib	HY-112306	1442472-39-0	c-Kit; FLT3; PDGFR; VEGFR	Protein Tyrosine Kinase	Cancer	Launched	0	0	0
Angiotensin II human (acetate)	HY-13948A	68521-88-0	Angiotensin Receptor	Angiotensin Receptor	Cancer; Endocrinology; Cardiovascular Disease	Launched	0	0	0
Carvedilol	HY-B0006	72956-09-3	Adrenergic Receptor	Adrenergic Receptor	Cancer; Inflammation/Immunology; Cardiovascular Disease	Launched	0	0	0
Bucladesine (sodium)	HY-B0764	16980-89-5	PKA	Second messenger signaling	Inflammation/Immunology	Launched	0	0	0
Amifostine thiol (dihydrochloride)	HY-103640	14653-77-1	ROS	Redox Homeostasis	Cancer	No Development Reported	0	0	0
Galanthamine	HY-76299	357-70-0	AChE	Neuronal Signaling	Neurological Disease	Launched	0	0	0
Lidocaine	HY-B0185	137-58-6	Na Channel	Ion hemostasis	Cancer; Cardiovascular Disease	Launched	1	2.2	0
Tadalafil	HY-90009A	171596-29-5	phosphodiesterase type 5	Second messenger signaling	Cardiovascular Disease	Launched	0	0	0
Pamidronic acid	HY-B0012	40391-99-9	farnesyl pyrophosphate synthase	Bisphosphonate	Cancer; Metabolic Disease; Inflammation/Immunology	Launched	0	0	0
Citicoline	HY-B0739	987-78-0	phosphatidylcholine	Metabolic pathway	Neurological Disease	Launched	0	0	0
Hydroxyfasudil	HY-13911	105628-72-6	ROCK	RhO/ROCK pathway	Cancer; Inflammation/Immunology; Cardiovascular Disease	Launched	0	0	0
Nafamostat (mesylate)	HY-B0190A	82956-11-4	Ser/Thr Protease	Protein degradation	Cardiovascular Disease; Cancer	Launched	0	0	0
Sacubitril/Valsartan	HY-18204A	936623-90-4	Angiotensin Receptor	Neuronal Signaling	Cardiovascular Disease; Endocrinology	Launched	0	0	0
5-Aminolevulinic acid (hydrochloride)	HY-N0305	1297222	Endogenous Metabolite	Metabolic pathway	Metabolic Disease; Cancer	Launched	2.5	0	0
Moexipril (hydrochloride)	HY-B0378A	82586-52-5	Angiotensin-converting Enzyme (ACE)	Neuronal Signaling	Cardiovascular Disease	Launched	0	0	0
Dexamethasone acetate	HY-14648A	1177-87-3	Glucocorticoid Receptor	Glucocorticoid	Inflammation/Immunology; Endocrinology; Cancer	Launched	0	0	0
Tetrahydropalmatine	HY-N0300	2934-97-6	Dopamine Receptor	Neuronal Signaling	Neurological Disease	Launched	0	0	0
Pioglitazone	HY-13956	111025-46-8	PPARγ	Retinoid receptor	Metabolic Disease; Cancer	Launched	0	0	0
(-)-Huperzine A	HY-17387	102518-79-6	AChE	Neuronal Signaling	Neurological Disease	Launched	0	0	0
CTX1	HY-U00442	501935-96-2	HdmX	P53 pathway	Cancer	No Development Reported	0	0	0
Baricitinib	HY-15315	1187594-09-7	JAK1, JAK2	JAK/STAT Signaling	Inflammation/Immunology	Launched	0	0	0
Irbesartan	HY-B0202	138402-11-6	Angiotensin Receptor	Neuronal Signaling	Cardiovascular Disease; Endocrinology	Launched	0	0	0
Ulipristal acetate	HY-16508	126784-99-4	Progesterone Receptor	Glucocorticoid	Endocrinology; Cancer	Launched	0	0	0
Cladribine	HY-13599	4291-63-8	Adenosine Deaminase	Neuronal Signaling	Cardiovascular Disease; Cancer	Launched	2.3	0	1.5
Atorvastatin	HY-B0589	134523-00-5	HMG-CoA Reductase	Metabolic pathway	Metabolic Disease; Inflammation/Immunology	Launched	0	0	0
Colistin (sulfate)	HY-A0089	1264-72-8	Antibiotic	Antibiotic	Infection	Launched	0.9	0	0
Valproic acid (sodium salt)	HY-10585A	1069-66-5	HDAC	HDAC	Cancer	Launched	0	0	0
Pralatrexate	HY-10446	146464-95-1	Antifolate	DNA Repair/Synthesis	Cancer	Launched	0	0	0
Upadacitinib	HY-19569	1310726-60-3	JAK1	JAK/STAT Signaling	Inflammation/Immunology	Launched	0	0	0
Naproxen (sodium)	HY-15030A	26159-34-2	COX2	Redox Homeostasis	Inflammation/Immunology; Cancer	Launched	0	0	0
Quizartinib	HY-13001	950769-58-1	FLT3	Protein Tyrosine Kinase	Cancer	Launched	0	0	0
9-cis-Retinoic acid	HY-15128	1241893	RAR/RXR	Retinoid receptor	Cancer; Inflammation/Immunology; Neurological Disease	Launched	0	0	0
Gefitinib	HY-50895	184475-35-2	EGFR	Protein Tyrosine Kinase	Cancer	Launched	0	0	0
Trifluridine	HY-A0061	70-00-8	thymidylate synthase	DNA Repair/Synthesis	Cancer	Launched	0	0	0
Verteporfin	HY-B0146	129497-78-5	YAP	YAP	Cancer	Launched	0	0	0
Niacin	HY-B0143	59-67-6	Vitamin	Metabolic pathway	Metabolic Disease	Launched	0	0	0
Trifluridine/tipiracil hydrochloride mixture	HY-16478	733030-01-8	thymidine	DNA Repair/Synthesis	Cancer	Launched	0	0	0
Sulfabenzamide	HY-B0960	127-71-9	Antibiotic	Antibiotic	Infection	Launched	0	0	0
Zoledronic acid (monohydrate)	HY-13777A	165800-06-6	osteoclasts	Bisphosphonate	Cancer; Metabolic Disease	Launched	0	0	0
Imiquimod	HY-B0180	99011-02-6	TLR	TLR signaling pathways	Cancer; Infection; Inflammation/Immunology	Launched	0	0	0
Citicoline (sodium)	HY-B0739A	33818-15-4	phosphatidylcholine	Metabolic pathway	Neurological Disease	Launched	0	0	0
MD-222	HY-134823	2136246-72-3	MDM2	P53 pathway	Cancer	No Development Reported	0	0	0
(R)-Verapamil (hydrochloride)	HY-135336	38176-02-2	Ca Channel	Ion hemostasis	Cancer	Launched	0	0	0
Pemetrexed (disodium)	HY-10820A	150399-23-8	antifolate	DNA Repair/Synthesis	Cancer	Launched	0.6	0.4	0
Oclacitinib (maleate)	HY-13577A	1640292-55-2	JAK1	JAK/STAT Signaling	Inflammation/Immunology	Launched	0	0	0
Lidocaine (hydrochloride)	HY-B0185A	73-78-9	Proton pump	Ion hemostasis	Cancer; Cardiovascular Disease	Launched	0	0	0
Ligustrazine	HY-N0264	1124-11-4	nitric oxide	Redox Homeostasis	Cancer; Metabolic Disease; Inflammation/Immunology; Neurological Disease; Cardiovascular Disease	Launched	0	0	0
Methylprednisolone	HY-B0260	83-43-2	Glucocorticoid Receptor	Glucocorticoid	Cancer; Infection; Endocrinology; Inflammation/Immunology	Launched	0	0	0
Fasudil (Hydrochloride)	HY-10341	105628-07-7	ROCK1, PKA, PKC, MLCK	RhO/ROCK pathway	Cancer	Launched	0	0	0
Fludrocortisone acetate	HY-B1203A	514-36-3	Mineralocorticoid Receptor	Neuronal Signaling	Inflammation/Immunology	Launched	0	0	0
Bromhexine (hydrochloride)	HY-B0372A	611-75-6	TMPRSS2	Anti-viral	Metabolic Disease	Launched	0	0	0
Deferoxamine (mesylate)	HY-B0988	138-14-7	iron chelator	Redox Homeostasis	Others	Launched	0	0	0
Cytarabine	HY-13605	147-94-4	deoxycytosine	DNA Repair/Synthesis	Cancer; Infection	Launched	0	0	0
Diclofenac (Sodium)	HY-15037	15307-79-6	COX	Redox Homeostasis	Inflammation/Immunology	Launched	0	0	0
Acyclovir	HY-17422	59277-89-3	guanosine	DNA Repair/Synthesis	Cancer; Infection	Launched	0	0	0
Ripasudil	HY-15685	887375-67-9	ROCK2/1	RhO/ROCK pathway	Neurological Disease	Launched	0	0	0
Mitoxantrone (dihydrochloride)	HY-13502A	70476-82-3	Topoisomerase, PKC	DNA Repair/Synthesis	Cancer	Launched	0	0	0
Obeticholic acid	HY-12222	459789-99-2	FXR	Retinoid receptor	Others	Launched	0	0	0
Solasodine	HY-N0068	126-17-0	Unknown	Pan-pathways	Cancer; Infection; Inflammation/Immunology; Neurological Disease; Cardiovascular Disease	Phase 2	0	0	0
Rupatadine (Fumarate)	HY-13511A	182349-12-8	Histamine Receptor	Neuronal Signaling	Inflammation/Immunology	Launched	0	0	0
Nebivolol (hydrochloride)	HY-B0203A	152520-56-4	Adrenergic Receptor	Adrenergic Receptor	Cardiovascular Disease; Endocrinology	Launched	0	0	0
Phenazine (methylsulfate)	HY-W004520	299-11-6	Antibiotic	Antibiotic	Others	Launched	0	0	0
Cisatracurium (besylate)	HY-13596	96946-42-8	AChE	Neuronal Signaling	Neurological Disease; Cancer	Launched	0	0	0
Bosutinib	HY-10158	380843-75-4	Bcr-Abl; Src	Protein Tyrosine Kinase	Cancer	Launched	0	0	0
Heparin (sodium salt) (MW 15kDa)	HY-17567C	2608206	antithrombin	Antithrombin	Cardiovascular Disease	Launched	1.6	2	0.5
Fedratinib (hydrochloride hydrate)	HY-10409A	1374744-69-0	JAK1	JAK/STAT Signaling	Cancer	Launched	0	0	1.2
Isoniazid	HY-B0329	54-85-3	Antibiotic	Antibiotic	Infection	Launched	0	0	0
Xylitol	HY-N0538	87-99-0	Endogenous Metabolite	Metabolic pathway	Cancer	Launched	0	0	0
Dantrolene (sodium hemiheptahydrate)	HY-12542A	24868-20-0	Ca channel	Ion hemostasis	Others	Launched	0	0	0
Venetoclax	HY-15531	1257044-40-8	Bcl-2	Bcl-2	Cancer	Launched	0	0	0
Stavudine	HY-B0116	3056-17-5	nucleoside reverse transcriptase inhibitor	DNA Repair/Synthesis	Infection	Launched	0	0	0
Pirarubicin (Hydrochloride)	HY-13725A	95343-20-7	TopoisomeraseII	DNA Repair/Synthesis	Cancer; Infection	Launched	0	0	0
Rasagiline (mesylate)	HY-14605	161735-79-1	Monoamine Oxidase	Neuronal Signaling	Neurological Disease	Launched	0	0	0
Ciclopirox (olamine)	HY-B0450A	41621-49-2	iron chelator	Redox Homeostasis	Infection; Cancer	Launched	0	0	0
Oxaliplatin	HY-17371	61825-94-3	DNA Alkylator	DNA Repair/Synthesis	Cancer	Launched	0	0	0
Lenalidomide	HY-A0003	191732-72-6	Ligand for E3 Ligase	Protein degradation	Cancer; Inflammation/Immunology	Launched	0	0	0
Crizotinib	HY-50878	877399-52-5	ALK, c-Met/HGFR, ROS	Protein Tyrosine Kinase	Cancer	Launched	0	0	0
Ciclopirox	HY-B0450	29342-05-0	iron chelator	Redox Homeostasis	Infection; Cancer	Launched	0	0	0
Itraconazole	HY-17514	84625-61-6	Hedgehog	Hedgehog pathway	Infection; Cancer	Launched	0	0	0
Dexamethasone	HY-14648	50-02-2	glucocorticoid receptor	Glucocorticoid	Cancer; Infection; Endocrinology; Inflammation/Immunology	Launched	0	0	0
Phenformin (hydrochloride)	HY-16397A	834-28-6	AMPK	AMPK signalling pathway	Cancer	Launched	0	0	0
Nimodipine	HY-B0265	66085-59-4	Ca Channel	Ion hemostasis	Cardiovascular Disease; Cancer	Launched	0	0	0
Aliskiren (hemifumarate)	HY-12177	173334-58-2	Renin	Glucocorticoid	Cardiovascular Disease; Cancer	Launched	0.1	0	0
Vildagliptin	HY-14291	274901-16-5	dipeptidyl peptidase 4	Metabolic pathway	Metabolic Disease	Launched	0	0	0
Anastrozole	HY-14274	120511-73-1	Aromatase	Hormone therapy	Cancer	Launched	0	0	0
Heparin (Lithium salt)	HY-17567B	9045-22-1	antithrombin	Antithrombin	Cardiovascular Disease	Launched	0	0	0
DL-Glutamine	HY-B1346	1825942	Endogenous metabolite	Metabolic pathway	Others	Launched	0	0	0
Cerivastatin (sodium)	HY-109523	143201-11-0	HMG-CoA Reductase	Metabolic pathway	Cancer; Cardiovascular Disease	Launched	0	0	0
Clofarabine	HY-A0005	123318-82-1	ribonucleotide reductase	DNA Repair/Synthesis	Metabolic Disease; Cancer	Launched	0	0	0
Gemcitabine (hydrochloride)	HY-B0003	122111-03-9	pyrimidine	DNA Repair/Synthesis	Cancer	Launched	0	0	0
Mitoxantrone	HY-13502	65271-80-9	Topoisomerase, PKC	DNA Repair/Synthesis	Cancer	Launched	0	0	0

## Sheet: T3
Supplementary Table 3 Compounds included in the MuSIC screening library with corresponding single-drug Z-scores in OVCAR3 cells.
Sourceplate well	DRUG_NAME	Signalling pathway	Catergories	Research Area	Clinical trial status	OVCAR3-cellTOX green Z-score
A1	Crizotinib	ALK, c-Met/HGFR, ROS	Protein Tyrosine Kinase	Cancer	Launched	-0.122055
A2	Lenalidomide	Ligand for E3 Ligase	Protein degradation	Cancer; Inflammation/Immunology	Launched	-0.251495
A3	Phenazine (methylsulfate)	Antibiotic	Antibiotic	Infection	Launched	-0.4778
A4	Vemurafenib	Raf	MAPK/ERK	Cancer	Launched	-0.284732
A5	Nilotinib	Bcr-Abl	Protein Tyrosine Kinase	Cancer	Launched	-0.184703
A6	Trifluridine	thymidylate synthase	DNA Repair/Synthesis	Cancer	Launched	-0.309672
A7	Obeticholic acid	FXR	Retinoid receptor	Antioxidant	Launched	-0.437002
A8	Clofarabine	ribonucleotide reductase	DNA Repair/Synthesis	Metabolic Disease; Cancer	Launched	-0.0500305
A9	Dasatinib	Bcr-Abl, Src	Protein Tyrosine Kinase	Cancer	Launched	0.984679
A10	Baicalin	CPT1	AMPK signalling pathway	Inflammation/Immunology; Cancer	Launched	-0.455231
A11	Efavirenz	HIV	Anti-viral	Infection; Cancer	Launched	-0.0371808
A12	Atorvastatin	HMG-CoA Reductase	Metabolic pathway	Metabolic Disease; Inflammation/Immunology	Launched	0.0465303
A13	Lidocaine	Na Channel	Ion hemostasis	Cancer; Cardiovascular Disease	Launched	-0.115147
A14	Baricitinib (phosphate)	JAK1, JAK2	JAK/STAT Signaling	Inflammation/Immunology	Launched	-0.46093
A15	Gemcitabine (hydrochloride)	pyrimidine	DNA Repair/Synthesis	Cancer	Launched	-0.026202
A16	Verteporfin	YAP	YAP	Cancer	Launched	-0.36238
A17	Sorafenib (Tosylate)	Raf, VEGF, PDGF	Protein Tyrosine Kinase	Cancer	Launched	0.0260092
A18	Irbesartan	Angiotensin Receptor	Neuronal Signaling	Cardiovascular Disease; Endocrinology	Launched	-0.370647
A19	Afatinib (dimaleate)	EGFR	Protein Tyrosine Kinase	Cancer	Launched	-0.419296
A20	Moexipril (hydrochloride)	Angiotensin-converting Enzyme (ACE)	Neuronal Signaling	Cardiovascular Disease	Launched	-0.140163
A21	Nitroprusside (disodium dihydrate)	nitric oxide	Redox Homeostasis	Cardiovascular Disease; Cancer	Launched	-0.13177
A22	Dioscin	Unknown	Pan-pathways	Cancer	Launched	-0.0766363
A23	Bromhexine (hydrochloride)	TMPRSS2	Anti-viral	Metabolic Disease	Launched	-0.0759903
A24	L-Glutamic acid (monosodium salt)	glutamate receptors	Metabolic pathway	Neurological Disease	Launched	-0.358732
B1	Sacubitril/Valsartan	Angiotensin Receptor	Neuronal Signaling	Cardiovascular Disease; Endocrinology	Launched	-0.352141
B2	Hydroxyfasudil	ROCK	RhO/ROCK pathway	Cancer; Inflammation/Immunology; Cardiovascular Disease	Launched	-0.351348
B3	Ixazomib citrate	20S proteasome	Protein degradation	Cancer	Launched	0.750774
B4	Infigratinib	FGFR	Protein Tyrosine Kinase	Cancer	Launched	-0.0615515
B5	Sulfabenzamide	Antibiotic	Antibiotic	Infection	Launched	0.0270567
B6	Gatifloxacin (hydrochloride)	TopoisomeraseII	DNA Repair/Synthesis	Infection	Launched	0.132297
B7	Pemetrexed (disodium)	antifolate	DNA Repair/Synthesis	Cancer	Launched	0.43407
B8	Triclosan	Antibiotic	Antibiotic	Infection; Cancer	Launched	-0.022492
B9	Tofacitinib (citrate)	JAK3/2/1	JAK/STAT Signaling	Cancer; Infection; Inflammation/Immunology	Launched	-0.494097
B10	Lorlatinib	ALK; ROS	Protein Tyrosine Kinase	Cancer	Launched	0.0753803
B11	Ixabepilone	Microtubule/Tubulin	Cell Cycle	Cancer	Launched	1.61724
B12	Melflufen (hydrochloride)	DNA Alkylator	DNA Repair/Synthesis	Cancer	Launched	0.169557
B13	Clotrimazole	Antibiotic	Antibiotic	Infection; Cancer	Launched	-0.243816
B14	Diclofenac	COX	Redox Homeostasis	Inflammation/Immunology	Launched	-0.314755
B15	Tigecycline (tetramesylate)	Antibiotic	Antibiotic	Infection; Cancer	Launched	0.134709
B16	Toremifene (citrate)	Estrogen Receptor	Hormone therapy	Cancer; Infection	Launched	0.111484
B17	Bleomycin (sulfate)	DNA synthesis inhibitor	DNA Repair/Synthesis	Cancer	Launched	0.196605
B18	Angiotensin II human	Angiotensin Receptor	Neuronal Signaling	Cardiovascular Disease; Endocrinology; Cancer	Launched	-0.308442
B19	Pravastatin (sodium)	HMG-CoA Reductase	Metabolic pathway	Cardiovascular Disease; Cancer	Launched	0.160967
B20	Fidaxomicin	Antibiotic	Antibiotic	Infection	Launched	0.452963
B21	Forodesine (hydrochloride)	PNP inhibitor	DNA Repair/Synthesis	Cancer	Launched	0.0188116
B22	Clioquinol	Antibiotic	Antibiotic	Infection; Cancer	Launched	0.0841441
B23	Clemastine (fumarate)	Histamine Receptor	Neuronal Signaling	Neurological Disease; Endocrinology	Launched	0.881965
B24	Troglitazone	PPARγ	Retinoid receptor	Cancer	Launched	-0.285395
C1	Artesunate	STAT3, EXP1	JAK/STAT Signaling	Cancer	Launched	-0.0622803
C2	Pregnenolone monosulfate	Cannabinoid Receptor	Neuronal Signaling	Neurological Disease	Launched	0.133048
C3	Tolbutamide	K Channel	Ion hemostasis	Metabolic Disease; Cancer	Launched	0.39874
C4	Regorafenib (Hydrochloride)	PDGFR; Raf; RET; VEGFR	Protein Tyrosine Kinase	Cancer	Launched	0.00825561
C5	Palbociclib (monohydrochloride)	CDK4/6	Cell Cycle	Cancer	Launched	0.00916213
C6	Chenodeoxycholic Acid	FXR	Retinoid receptor	Metabolic Disease; Cancer	Launched	0.10905
C7	Sitagliptin (phosphate)	dipeptidyl peptidase 4	Metabolic pathway	Metabolic Disease	Launched	0.0902998
C8	Temsirolimus	mTOR	PI3K/Akt/mTOR	Cancer	Launched	-0.46987
C9	Pentostatin	Adenosine Deaminase	Neuronal Signaling	Cancer	Launched	0.40116
C10	Ribociclib succinate hydrate	CDK4/6	Cell Cycle	Cancer	Launched	0.319557
C11	Aspirin	COX1/2	Redox Homeostasis	Inflammation/Immunology; Cancer	Launched	-0.00559842
C12	(S)-10-Hydroxycamptothecin	TopoisomeraseI	DNA Repair/Synthesis	Cancer	Launched	0.702542
C13	Selumetinib	MEK1/2	AMPK signalling pathway	Cancer	Launched	0.405834
C14	Olaparib	PARP1, PARP2	DNA Repair/Synthesis	Cancer	Launched	0.219732
C15	Doxorubicin (hydrochloride)	TopoisomeraseII	DNA Repair/Synthesis	Cancer; Infection	Launched	-0.48613
C16	Decitabine	deoxycytidine, DNA methyltransferase inhibitor	DNA Repair/Synthesis	Cancer	Launched	-0.105734
C17	Dacomitinib	EGFR	Protein Tyrosine Kinase	Cancer	Launched	-0.260418
C18	Oxymatrine	TGF-beta/Smad	TGF-beta/Smad	Cancer; Infection; Inflammation/Immunology	Launched	0.289963
C19	Entrectinib	ALK; ROS; Trk Receptor	Protein Tyrosine Kinase	Cancer	Launched	0.10046
C20	Ponatinib	Bcr-Abl; FGFR; PDGFR; Src; VEGFR	Protein Tyrosine Kinase	Cancer	Launched	0.287416
C21	(R)-Verapamil (hydrochloride)	Ca Channel	Ion hemostasis	Cancer	Launched	0.525322
C22	Trifarotene	RARγ	Retinoid receptor	Inflammation/Immunology	Launched	0.787411
C23	Masitinib (mesylate)	c-Kit; FGFR; PDGFR; Src	Protein Tyrosine Kinase	Cancer	Launched	0.672865
C24	Niraparib (tosylate)	PARP1, PARP2	DNA Repair/Synthesis	Cancer	Launched	0.690755
D1	Triflupromazine (hydrochloride)	Dopamine Receptor	Neuronal Signaling	Neurological Disease	Launched	-0.115338
D2	Rilmenidine (hemifumarate)	Adrenergic Receptor	Adrenergic Receptor	Cancer; Cardiovascular Disease	Launched	0.305822
D3	Metformin	AMPK	AMPK signalling pathway	Cancer; Metabolic Disease; Cardiovascular Disease	Launched	0.324963
D4	Dienogest	Progesterone Receptor	Hormone therapy	Endocrinology; Cancer	Launched	0.547661
D5	Niacin	Vitamin	Metabolic pathway	Metabolic Disease	Launched	0.105522
D6	Capmatinib	c-Met/HGFR	Protein Tyrosine Kinase	Cancer	Launched	0.0991304
D7	Fludrocortisone acetate	Mineralocorticoid Receptor	Neuronal Signaling	Inflammation/Immunology	Launched	0.124043
D8	Ribociclib	CDK4/6	Cell Cycle	Cancer	Launched	0.694131
D9	Deferasirox (Fe3+ chelate)	iron chelator	Redox Homeostasis	Antioxidant	Launched	0.422691
D10	Floxuridine	pyrimidine	DNA Repair/Synthesis	Cancer; Infection	Launched	0.0470196
D11	Hydroxyurea	ribonucleotide reductase	DNA Repair/Synthesis	Cancer	Launched	0.00329439
D12	Norepinephrine (hydrochloride)	Adrenergic Receptor	Adrenergic Receptor	Cardiovascular Disease; Endocrinology	Launched	0.25552
D13	Perindopril (erbumine)	Angiotensin	Neuronal Signaling	Cardiovascular Disease; Cancer	Launched	-0.126016
D14	Pexidartinib (hydrochloride)	c-Fms; c-Kit	Protein Tyrosine Kinase	Cancer	Launched	0.333377
D15	Nimodipine	Ca Channel	Ion hemostasis	Cardiovascular Disease; Cancer	Launched	0.257858
D16	Irinotecan (hydrochloride trihydrate)	Topoisomerase I	DNA Repair/Synthesis	Cancer	Launched	0.837651
D17	Fedratinib	JAK2	JAK/STAT Signaling	Cancer	Launched	0.190962
D18	Omeprazole (sodium)	Proton pump	Ion hemostasis	Cancer; Infection; Metabolic Disease	Launched	0.462878
D19	Nicardipine (hydrochloride)	Ca channel	Ion hemostasis	Neurological Disease	Launched	0.0363455
D20	Dronedarone (Hydrochloride)	K Channel, Na, Ca	Ion hemostasis	Cardiovascular Disease	Launched	-0.341837
D21	5-Aminolevulinic acid (hydrochloride)	Endogenous Metabolite	Metabolic pathway	Metabolic Disease; Cancer	Launched	-0.425008
D22	Cladribine	Adenosine Deaminase	Neuronal Signaling	Cardiovascular Disease; Cancer	Launched	0.327433
D23	Avobenzone	Estrogen Receptor	Hormone therapy	Antioxidant	Launched	-0.413834
D24	Gefitinib	EGFR	Protein Tyrosine Kinase	Cancer	Launched	0.29209
E1	Fasudil (Hydrochloride)	ROCK1, PKA, PKC, MLCK	RhO/ROCK pathway	Cancer	Launched	0.670895
E2	Pitavastatin (Calcium)	HMG-CoA Reductase	Metabolic pathway	Metabolic Disease; Cancer	Launched	0.44408
E3	Idarubicin (hydrochloride)	TopoisomeraseII	DNA Repair/Synthesis	Cancer; Infection	Launched	0.420551
E4	Vismodegib	Smo	Hedgehog pathway	Cancer	Launched	0.120231
E5	Sodium oleate	Na+/K+ ATPase	Ion hemostasis	Cancer; Metabolic Disease	Launched	0.243001
E6	Novobiocin (Sodium)	Antibiotic	Antibiotic	Infection; Cancer	Launched	-0.379132
E7	Vorinostat	HDAC	HDAC	Cancer; Infection	Launched	0.315964
E8	Escin	Unknown	Pan-pathways	Inflammation/Immunology; Cancer	Launched	0.376856
E9	Dutasteride	5 alpha Reductase	Hormone therapy	Cancer	Launched	0.0703179
E10	Anastrozole	Aromatase	Hormone therapy	Cancer	Launched	0.736379
E11	Nebivolol (hydrochloride)	Adrenergic Receptor	Adrenergic Receptor	Cardiovascular Disease; Endocrinology	Launched	0.322043
E12	Nafamostat (mesylate)	Ser/Thr Protease	Protein degradation	Cardiovascular Disease; Cancer	Launched	-0.0869151
E13	Macitentan	Endothelin Receptor	Glucocorticoid	Cardiovascular Disease; Endocrinology; Cancer	Launched	-0.178361
E14	Dimethyl fumarate	NrF2	NrF2 signaling pathway	Cancer; Infection; Inflammation/Immunology; Neurological Disease	Launched	-0.346746
E15	Nortriptyline (hydrochloride)	norepinephrine or serotonin transporter	Neuronal Signaling	Neurological Disease; Cancer	Launched	-0.00257042
E16	Felodipine	Ca channel	Ion hemostasis	Cardiovascular Disease	Launched	-0.288871
E17	Latrepirdine (dihydrochloride)	5-HT Receptor	Neuronal Signaling	Neurological Disease; Endocrinology	Launched	-0.499055
E18	Upadacitinib	JAK1	JAK/STAT Signaling	Inflammation/Immunology	Launched	-0.497644
E19	Lomustine	DNA Alkylator	DNA Repair/Synthesis	Cancer	Launched	-0.175273
E20	Deferiprone	iron chelator	Redox Homeostasis	Cardiovascular Disease; Cancer	Launched	-0.209107
E21	Raltitrexed	Thymidylate Synthase	DNA Repair/Synthesis	Cancer	Launched	0.150361
E22	Imatinib (Mesylate)	Bcr-Abl; c-Kit; PDGFR	Protein Tyrosine Kinase	Cancer	Launched	-0.27529
E23	Glucosamine (hydrochloride)	Endogenous Metabolite	Metabolic pathway	Inflammation/Immunology; Cancer	Launched	-0.422655
E24	Andrographolide	NF-κB	NF-kB pathway	Cancer; Infection; Inflammation/Immunology	Launched	-0.313955
F1	Matrine	Opioid Receptor	Neuronal Signaling	Cancer	Launched	-0.44044
F2	Baicalein	xanthine oxidase	Metabolic pathway	Cancer	Launched	-0.42361
F3	5-Azacytidine	DNA Methyltransferase	DNA Repair/Synthesis	Cancer; Infection	Launched	-0.495889
F4	Pimozide	Adrenergic Receptor; Dopamine Receptor; STAT3, STAT5	Adrenergic Receptor	Cancer; Neurological Disease; Endocrinology	Launched	-0.194375
F5	Rupatadine (Fumarate)	Histamine Receptor	Neuronal Signaling	Inflammation/Immunology	Launched	-0.234498
F6	Quizartinib	FLT3	Protein Tyrosine Kinase	Cancer	Launched	-0.409241
F7	Ecabet (sodium)	ROS	Redox Homeostasis	Infection	Launched	-0.377324
F8	Valproic acid	HDAC	HDAC	Cancer	Launched	-0.451181
F9	Sildenafil	phosphodiesterase type 5	Redox Homeostasis	Cardiovascular Disease; Cancer	Launched	1.93122
F10	Dihydroartemisinin	NF-κB	NF-kB pathway	Cancer; Infection	Launched	-0.236815
F11	Fenbufen	NSAID	Redox Homeostasis	Inflammation/Immunology	Launched	-0.281087
F12	Balsalazide	IL6/STAT3	JAK/STAT Signaling	Cancer; Inflammation/Immunology	Launched	-0.344687
F13	Lamotrigine	Na Channel	Ion hemostasis	Neurological Disease	Launched	-0.232872
F14	Erlotinib	EGFR	Protein Tyrosine Kinase	Cancer	Launched	-0.264566
F15	Fulvestrant	Estrogen Receptor	Hormone therapy	Cancer	Launched	-0.295019
F16	Ritonavir	HIV	Anti-viral	Infection	Launched	-0.393765
F17	Sulfasalazine	Antibiotic, Ferroptosis, NF-κB	Antibiotic	Cancer; Infection; Inflammation/Immunology	Launched	-0.451191
F18	Roxadustat	hypoxia-inducible factor prolyl-hydroxylase inhibitor	Redox Homeostasis	Cancer	Launched	-0.293396
F19	Flurbiprofen	NSAID	Redox Homeostasis	Inflammation/Immunology; Cancer	Launched	-0.290902
F20	RG7112	MDM2	P53 pathway	Cancer	Phase 1	-0.235493
F21	Triptonide	Wnt	Wnt Signaling Pathways	Cancer; Inflammation/Immunology	Launched	0.0415262
F22	Erythromycin Ethylsuccinate	Antibiotic	Antibiotic	Infection	Launched	-0.0702578
F23	Abacavir	NRTI	DNA Repair/Synthesis	Infection	Launched	-0.193346
F24	Etoposide	TopoisomeraseII	DNA Repair/Synthesis	Cancer; Infection	Launched	-0.113366
G1	Nitazoxanide	Unknown	Pan-pathways	Cancer; Infection	Launched	-0.340938
G2	Hemin	Heme oxygenase	Ion hemostasis	Cardiovascular Disease	Launched	-0.402998
G3	Imiquimod (hydrochloride)	TLR	TLR signaling pathways	Cancer; Infection; Inflammation/Immunology	Launched	-0.438702
G4	Indirubin	Unknown, cell cycle	Pan-pathways	Cancer	Launched	-0.421818
G5	Griseofulvin	Antibiotic	Antibiotic	Infection; Cancer	Launched	-0.18048
G6	Pantoprazole (sodium)	Proton pump	Ion hemostasis	Cancer; Inflammation/Immunology	Launched	-0.172586
G7	Cabozantinib	c-Kit; c-Met/HGFR; FLT3; TAM Receptor; VEGFR	Protein Tyrosine Kinase	Cancer	Launched	-0.376107
G8	18α-Glycyrrhetinic acid	NF-kB, proteasome	NF-kB pathway	Cancer; Inflammation/Immunology; Neurological Disease	Launched	-0.179044
G9	Rosiglitazone	PPARγ	Retinoid receptor	Cancer; Metabolic Disease; Inflammation/Immunology; Neurological Disease	Launched	-0.215539
G10	Megestrol acetate	Progesterone Receptor	Hormone therapy	Endocrinology; Cancer	Launched	-0.271426
G11	Sinomenine hydrochloride	NF-kB	NF-kB pathway	Cancer; Inflammation/Immunology; Neurological Disease	Launched	-0.291791
G12	Venetoclax	Bcl-2	Bcl-2	Cancer	Launched	-0.310879
G13	Disulfiram	ALDH	Metabolic pathway	Metabolic Disease; Cancer	Launched	-0.0103344
G14	Cabergoline	Dopamine Receptor	Neuronal Signaling	Endocrinology	Launched	-0.286926
G15	Lonafarnib	Farnesyl Transferase	Farnesylation	Cancer; Infection	Launched	-0.0244542
G16	Sertindole	5-HT Receptor	Neuronal Signaling	Neurological Disease; Cancer	Launched	-0.229911
G17	Idebenone	ROS	Redox Homeostasis	Neurological Disease	Launched	-0.378531
G18	Artemisinin	AKT	PI3K/Akt/mTOR	Cancer; Infection; Neurological Disease	Launched	-0.374296
G19	Capsaicin	TRPV1	Ion hemostasis	Cancer	Launched	-0.312104
G20	Meloxicam	COX2/1	Redox Homeostasis	Inflammation/Immunology; Cancer	Launched	-0.319031
G21	Atropine (sulfate monohydrate)	AChE	Neuronal Signaling	Neurological Disease	Launched	-0.18177
G22	Peretinoin	RXR	Retinoid receptor	Cancer; Infection	Launched	-0.158815
G23	Belotecan (hydrochloride)	TopoisomeraseI	DNA Repair/Synthesis	Cancer	Launched	0.458565
G24	Ezetimibe	Nrf2	NrF2 signaling pathway	Cardiovascular Disease; Cancer	Launched	-0.22409
H1	Isradipine	Ca channel	Ion hemostasis	Neurological Disease; Cardiovascular Disease	Launched	-0.248516
H2	Trovafloxacin	Topoisomerase IV, PANX1	DNA Repair/Synthesis	Infection	Launched	-0.191949
H3	Trametinib (DMSO solvate)	MEK1/2	MAPK/ERK	Cancer	Launched	-0.311044
H4	Thioridazine (hydrochloride)	5-HT Receptor	Neuronal Signaling	Cancer; Infection; Neurological Disease	Launched	-0.332547
H5	Paclitaxel	Microtubule/Tubulin	Cell Cycle	Cancer	Launched	1.38994
H6	Flubendazole	Microtubule/Tubulin	Cell Cycle	Cancer; Infection	Launched	1.96084
H7	Bosutinib	Bcr-Abl; Src	Protein Tyrosine Kinase	Cancer	Launched	-0.437336
H8	D-Pantothenic acid (sodium)	Vitamin	Metabolic pathway	Metabolic Disease	Launched	-0.277516
H9	Gossypol	Bcl-2	Bcl-2	Cancer	Launched	-0.271838
H10	Larotrectinib	Trk Receptor	Protein Tyrosine Kinase	Cancer	Launched	-0.251659
H11	Etretinate	Retinoid receptor	Retinoid receptor	Antioxidant	Launched	-0.36943
H12	Ketoprofen	NSAID	Redox Homeostasis	Inflammation/Immunology	Launched	-0.24668
H13	Vandetanib	VEGF	Protein Tyrosine Kinase	Cancer	Launched	-0.303011
H14	Laquinimod	NF-kB	NF-kB pathway	Inflammation/Immunology	Launched	0.141887
H15	Furazolidone	Antibiotic	Antibiotic	Infection	Launched	-0.0487869
H16	Nifuroxazide	STAT3	JAK/STAT Signaling	Cancer; Infection	Launched	-0.420869
H17	Cromolyn (sodium)	GSK-3β	GSK signaling pathway	Inflammation/Immunology	Launched	-0.142442
H18	Cytarabine	deoxycytosine	DNA Repair/Synthesis	Cancer; Infection	Launched	0.123563
H19	Melatonin	Melatonin Receptor	Glucocorticoid	Cancer; Inflammation/Immunology; Neurological Disease	Launched	-0.221656
H20	Lapatinib	EGFR, HER2	Protein Tyrosine Kinase	Cancer	Launched	-0.300564
H21	Methotrexate	antifolate	DNA Repair/Synthesis	Cancer; Inflammation/Immunology	Launched	-0.246812
H22	Bicyclol	Anti-viral	Anti-viral	Infection; Cancer	Launched	-0.197381
H23	Belinostat	HDAC	HDAC	Cancer	Launched	0.423119
H24	5-Fluorouracil	uracil	DNA Repair/Synthesis	Cancer	Launched	-0.0861815
I1	Idasanutlin	MDM2	P53 pathway	Cancer	Phase 3	-0.195044
I2	Galanthamine	AChE	Neuronal Signaling	Neurological Disease	Launched	-0.11017
I3	Amsacrine (hydrochloride)	TopoisomeraseII	DNA Repair/Synthesis	Cancer	Launched	0.0710394
I4	Ataluren	CFTR-G542X nonsense allele inhibitor	Ion hemostasis	Metabolic Disease	Launched	-0.187528
I5	Chloroquine	Antibiotic	Antibiotic	Cancer; Infection; Inflammation/Immunology	Launched	-0.288234
I6	Maprotiline (hydrochloride)	noradrenalin re-uptake inhibitor	Glucocorticoid	Neurological Disease	Launched	-0.238023
I7	Indomethacin (sodium hydrate)	COX	Redox Homeostasis	Cancer; Inflammation/Immunology	Launched	-0.286236
I8	Belumosudil	ROCK2/1	RhO/ROCK pathway	Inflammation/Immunology	Launched	-0.388417
I9	Carprofen	NSAID	Redox Homeostasis	Inflammation/Immunology	Launched	0.0720623
I10	Pralatrexate	Antifolate	DNA Repair/Synthesis	Cancer	Launched	-0.106346
I11	Dantrolene (sodium hemiheptahydrate)	Ca channel	Ion hemostasis	Antioxidant	Launched	-0.26156
I12	Isoniazid	Antibiotic	Antibiotic	Infection	Launched	-0.0733995
I13	Stavudine	nucleoside reverse transcriptase inhibitor	DNA Repair/Synthesis	Infection	Launched	-0.214544
I14	Filgotinib	JAK1	JAK/STAT Signaling	Cancer	Launched	-0.33781
I15	L-Ascorbic acid (sodium salt)	Ca channel	Ion hemostasis	Cancer	Launched	-0.276575
I16	Hesperidin	ROS	Redox Homeostasis	Cancer	Launched	-0.218818
I17	Catechin	COX1	Redox Homeostasis	Cancer	Launched	-0.29887
I18	Copanlisib (dihydrochloride)	PI3K	PI3K/Akt/mTOR	Cancer	Launched	0.665148
I19	Azathioprine	purine	DNA Repair/Synthesis	Inflammation/Immunology; Cancer	Launched	-0.0544811
I20	6-Thioguanine	purine	DNA Repair/Synthesis	Cancer; Infection; Inflammation/Immunology	Launched	-0.461854
I21	Oclacitinib (maleate)	JAK1	JAK/STAT Signaling	Inflammation/Immunology	Launched	-0.250599
I22	Acyclovir	guanosine	DNA Repair/Synthesis	Cancer; Infection	Launched	-0.294895
I23	Taurochenodeoxycholic acid (sodium salt)	Endogenous Metabolite, Bile acid	Metabolic pathway	Inflammation/Immunology	Launched	-0.397695
I24	Ancitabine (hydrochloride)	pyridine	DNA Repair/Synthesis	Cancer	Launched	-0.141422
J1	Busulfan	DNA Alkylator	DNA Repair/Synthesis	Cancer	Launched	-0.221574
J2	Lovastatin	HMG-CoA Reductase	Metabolic pathway	Cardiovascular Disease; Cancer	Launched	-0.0566249
J3	Topotecan (Hydrochloride)	TopoisomeraseI	DNA Repair/Synthesis	Cancer	Launched	0.902813
J4	Eugenol	ROS	Redox Homeostasis	Infection; Inflammation/Immunology; Cancer	Launched	-0.294219
J5	Isosorbide mononitrate	NO	Redox Homeostasis	Cardiovascular Disease; Cancer	Launched	-0.382731
J6	Bendamustine (hydrochloride)	purine	DNA Repair/Synthesis	Cancer	Launched	-0.484345
J7	Sophoridine	ROS	Redox Homeostasis	Cancer	Launched	-0.374961
J8	Siremadlin	MDM2	P53 pathway	Cancer	Phase 2	-0.172652
J9	Bergenin	ROS	Redox Homeostasis	Cancer; Infection; Inflammation/Immunology	Launched	-0.280827
J10	Capecitabine	uracil	DNA Repair/Synthesis	Cancer	Launched	-0.388832
J11	Goserelin (acetate)	GnRH Receptor	Hormone therapy	Endocrinology; Cancer	Launched	-0.273269
J12	α-Lipoic Acid	NF-kB	NF-kB pathway	Cancer; Infection; Inflammation/Immunology	Launched	-0.441314
J13	Gallic acid (hydrate)	COX2	Redox Homeostasis	Cancer; Inflammation/Immunology	Launched	-0.179965
J14	Oleic acid	Na+/K+ ATPase	Ion hemostasis	Cancer; Metabolic Disease	Launched	-0.324477
J15	Fluvastatin (sodium)	HMG-CoA Reductase	Metabolic pathway	Cardiovascular Disease; Cancer	Launched	-0.214175
J16	Kevetrin (hydrochloride)	P53	P53 pathway	Cancer	Phase 2	-0.17822
J17	Tazarotene	RAR/RXR	Retinoid receptor	Inflammation/Immunology; Cancer	Launched	0.998509
J18	Bortezomib	20S proteasome	Protein degradation	Cancer	Launched	1.47865
J19	Citric acid	Endogenous Metabolite	Metabolic pathway	Cancer; Infection; Metabolic Disease; Inflammation/Immunology; Cardiovascular Disease	Launched	-0.382717
J20	Etidronic acid	osteoclasts	Bisphosphonate	Antioxidant	Launched	-0.499821
J21	Spironolactone	Androgen Receptor	Hormone therapy	Metabolic Disease; Cancer	Launched	-0.427364
J22	Alogliptin (Benzoate)	Dipeptidyl Peptidase 4	Metabolic pathway	Metabolic Disease; Inflammation/Immunology; Cardiovascular Disease	Launched	-0.13279
J23	Sofalcone	Heme oxygenase-1	Redox Homeostasis	Infection; Inflammation/Immunology	Launched	-0.247451
J24	Oleanolic Acid	Endogenous Metabolite, Bile acid	Metabolic pathway	Cancer	Launched	-0.464151
K1	Nefopam (hydrochloride)	β-catenin	Wnt Signaling Pathways	Neurological Disease	Launched	-0.384806
K2	DL-alpha-Tocopherol	ROS	Redox Homeostasis	Antioxidant	Launched	-0.366192
K3	Azithromycin	Antibiotic	Antibiotic	Infection; Cancer	Launched	-0.266945
K4	Fludarabine	DNA/RNA Synthesis, STAT1	JAK/STAT Signaling	Cancer	Launched	-0.450984
K5	Cilostazol	phosphodiesterase 3A	Second messenger signaling	Cardiovascular Disease; Cancer	Launched	-0.435612
K6	Rosuvastatin (Calcium)	HMG-CoA Reductase	Metabolic pathway	Metabolic Disease; Cardiovascular Disease	Launched	-0.463933
K7	SAR405838	MDM2	P53 pathway	Cancer	Phase 1	-0.467206
K8	Camptothecin	TopoisomeraseI	DNA Repair/Synthesis	Cancer; Infection	Launched	0.675788
K9	Pomalidomide	Ligand for E3 Ligase	Protein degradation	Cancer	Launched	-0.288994
K10	Teniposide	TopoisomeraseII	DNA Repair/Synthesis	Cancer	Launched	0.380745
K11	Ruxolitinib (S enantiomer)	JAK1, JAK2	JAK/STAT Signaling	Cancer	Launched	-0.378362
K12	Aceglutamide	Glutamine	Metabolic pathway	Neurological Disease	Launched	-0.211912
K13	(S)-Crizotinib	MTH1	DNA Repair/Synthesis	Cancer	Launched	-0.448284
K14	Fenoprofen (Calcium hydrate)	NSAID	Redox Homeostasis	Inflammation/Immunology	Launched	-0.374689
K15	Fimasartan	Angiotensin Receptor	Neuronal Signaling	Cardiovascular Disease; Endocrinology	Launched	-0.288956
K16	Aclacinomycin A hydrochloride	TopoisomeraseI/II	DNA Repair/Synthesis	Cancer	Launched	0.0909463
K17	Ketanserin	5-HT Receptor	Neuronal Signaling	Neurological Disease	Launched	-0.279537
K18	Loperamide (hydrochloride)	Opioid Receptor	Neuronal Signaling	Metabolic Disease; Neurological Disease	Launched	-0.372173
K19	Lumacaftor	CFTR	Ion hemostasis	Inflammation/Immunology	Launched	0.312992
K20	Terfenadine	Ca channel, histamine receptor	Ion hemostasis	Cancer; Inflammation/Immunology; Endocrinology	Launched	-0.121379
K21	Citalopram (hydrobromide)	Serotonin Transporter	Neuronal Signaling	Neurological Disease; Cancer	Launched	-0.418887
K22	Pentoxifylline	phosphodiesterase	Second messenger signaling	Cardiovascular Disease; Cancer	Launched	-0.258443
K23	Tamibarotene	RARα/β	Retinoid receptor	Cancer	Launched	1.08705
K24	Milademetan (tosylate hydrate)	MDM2	P53 pathway	Cancer	Phase 2	-0.1619
L1	(S)-Verapamil (hydrochloride)	Ca channel	Ion hemostasis	Cancer	Launched	-0.242351
L2	Ligustrazine	NO	Redox Homeostasis	Cancer; Metabolic Disease; Inflammation/Immunology; Neurological Disease; Cardiovascular Disease	Launched	-0.060533
L3	(-)-Huperzine A	AChE	Neuronal Signaling	Neurological Disease	Launched	0.0311223
L4	Mitoxantrone	Topoisomerase, PKC	DNA Repair/Synthesis	Cancer	Launched	-0.187495
L5	Tadalafil	phosphodiesterase type 5	Second messenger signaling	Cardiovascular Disease	Launched	-0.190193
L6	Pioglitazone	PPARγ	Retinoid receptor	Metabolic Disease; Cancer	Launched	-0.320362
L7	Ulipristal acetate	Progesterone Receptor	Glucocorticoid	Endocrinology; Cancer	Launched	-0.182452
L8	Paeonol	Monoamine Oxidase	Redox Homeostasis	Neurological Disease; Cancer	Launched	-0.0977354
L9	Saquinavir (Mesylate)	HIV	Anti-viral	Infection; Cancer	Launched	-0.269316
L10	Hexylresorcinol	α-glucosidase	Metabolic pathway	Cancer; Infection; Metabolic Disease	Launched	-0.417912
L11	Tolvaptan	Vasopressin Receptor	Glucocorticoid	Cardiovascular Disease; Endocrinology; Cancer	Launched	-0.12112
L12	Telmisartan	Angiotensin Receptor	Neuronal Signaling	Cardiovascular Disease; Endocrinology	Launched	-0.0544413
L13	Xylitol	Endogenous Metabolite	Metabolic pathway	Cancer	Launched	-0.0699347
L14	Binimetinib	MEK1/2	AMPK signalling pathway	Cancer	Launched	-0.0567283
L15	Talazoparib	PARP1, PARP2	DNA Repair/Synthesis	Cancer	Launched	0.365623
L16	Vitamin K4	Vitamin	Metabolic pathway	Cancer; Cardiovascular Disease	Launched	-0.331724
L17	Altretamine	DNA Alkylator	DNA Repair/Synthesis	Cancer	Launched	-0.255182
L18	Taurodeoxycholic acid (sodium hydrate)	Ca channel	Ion hemostasis	Metabolic Disease; Inflammation/Immunology	Launched	0.174563
L19	Triptolide	NF-kB	NF-kB pathway	Cancer	Launched	0.584959
L20	Naproxen (sodium)	COX2	Redox Homeostasis	Inflammation/Immunology; Cancer	Launched	-0.0950594
L21	Berbamine	Ca channel blocker	Ion hemostasis	Cancer	Launched	-0.353997
L22	Amiloride (hydrochloride)	Na channel	Ion hemostasis	Metabolic Disease; Cardiovascular Disease	Launched	-0.0116791
L23	Benzbromarone	Xanthine Oxidase	Redox Homeostasis	Metabolic Disease	Launched	-0.175898
L24	Sulindac	COX2	Redox Homeostasis	Inflammation/Immunology; Cancer	Launched	-0.266651
M1	Ranolazine (dihydrochloride)	Na channel	Ion hemostasis	Cardiovascular Disease; Cancer	Launched	-0.27814
M2	Rucaparib	PARP1, PARP2, PARP3	DNA Repair/Synthesis	Cancer	Launched	0.447508
M3	NVP-CGM097 (sulfate)	MDM2	P53 pathway	Cancer	Phase 1	-0.0643083
M4	Levosimendan	Ca channel	Ion hemostasis	Cardiovascular Disease	Launched	0.101599
M5	Zileuton	5-lipoxygenase	Metabolic pathway	Inflammation/Immunology; Cancer	Launched	-0.0346364
M6	Mycophenolic acid	IMPDH	Second messenger signaling	Cancer	Launched	-0.139736
M7	Cobimetinib	MEK1	AMPK signalling pathway	Cancer	Launched	0.161698
M8	Pazopanib	c-Kit; FGFR; PDGFR; VEGFR	Protein Tyrosine Kinase	Cancer	Launched	-0.0579985
M9	Raloxifene (hydrochloride)	Estrogen Receptor	Hormone therapy	Endocrinology; Cancer	Launched	0.0261287
M10	Acitretin	xanthine oxidase	Metabolic pathway	Inflammation/Immunology; Cancer	Launched	1.73993
M11	Calcium dobesilate	NO	Redox Homeostasis	Antioxidant	Launched	1.1075
M12	Orlistat	lipase	Metabolic pathway	Metabolic Disease; Cancer	Launched	0.565037
M13	Nimustine (hydrochloride)	DNA Alkylator	DNA Repair/Synthesis	Cancer	Launched	0.409433
M14	Tezacaftor	CFTR	Ion hemostasis	Cancer	Launched	0.0761234
M15	Embelin	NF-kB	NF-kB pathway	Cancer	Launched	0.187819
M16	Methyl aminolevulinate (hydrochloride)	protoporphyrin IX	DNA Repair/Synthesis	Cancer; Inflammation/Immunology	Launched	0.0980801
M17	Proparacaine (Hydrochloride)	Na channel	Ion hemostasis	Inflammation/Immunology	Launched	0.0891259
M18	Candesartan Cilexetil	Angiotensin Receptor	Neuronal Signaling	Cardiovascular Disease; Endocrinology	Launched	0.108349
M19	Esmolol (hydrochloride)	Adrenergic Receptor	Adrenergic Receptor	Cardiovascular Disease; Endocrinology	Launched	-0.335322
M20	Methylthiouracil	NF-kB, ERK1/2	NF-kB pathway	Inflammation/Immunology; Cancer	Launched	0.0421432
M21	Mifepristone	Vasopressin Receptor	Glucocorticoid	Endocrinology; Cancer	Launched	0.122307
M22	Bromocriptine (mesylate)	Dopamine Receptor	Neuronal Signaling	Neurological Disease; Cancer	Launched	0.154088
M23	Amiodarone (hydrochloride)	K Channel	Ion hemostasis	Cardiovascular Disease; Cancer	Launched	-0.0801194
M24	Reserpine	VMAT2	Solute carrier family	Neurological Disease; Cancer	Launched	0.2221
N1	Nitroxoline	iron chelator	Redox Homeostasis	Infection; Cancer	Launched	-0.0238769
N2	Oxcarbazepine	Na channel	Ion hemostasis	Cancer; Neurological Disease	Launched	-0.361483
N3	Bicalutamide	Androgen Receptor	Hormone therapy	Cancer	Launched	0.255672
N4	α-Vitamin E	ROS	Redox Homeostasis	Cancer; Infection	Launched	-0.168289
N5	NVP-CGM097	MDM2	P53 pathway	Cancer	Phase 1	-0.0398719
N6	Clinofibrate	HMG-CoA Reductase	Metabolic pathway	Metabolic Disease	Launched	-0.0620459
N7	Adapalene	RAR	Retinoid receptor	Cancer; Inflammation/Immunology; Neurological Disease	Launched	1.57212
N8	Encorafenib	BRAF	MAPK/ERK	Cancer	Launched	-0.352112
N9	Resveratrol	IKK; Keap1-Nrf2; Mitophagy; Sirtuin	Cellular senescence	Cancer; Infection; Inflammation/Immunology	Launched	-0.110963
N10	Letrozole	Aromatase	Hormone therapy	Cancer	Launched	-0.191075
N11	Nitrendipine	Ca channel	Ion hemostasis	Cardiovascular Disease	Launched	0.00511216
N12	Bucladesine (calcium)	PKA	Second messenger signaling	Antioxidant	Launched	-0.370858
N13	Rabeprazole (sodium)	Proton pump	Ion hemostasis	Inflammation/Immunology; Cancer	Launched	-0.209535
N14	Procainamide (hydrochloride)	Na channel	Ion hemostasis	Cancer	Launched	-0.239823
N15	Acetazolamide	carbonic anhydrase	Carbonic anhydrase	Cardiovascular Disease; Cancer	Launched	0.130472
N16	Pemetrexed	antifolate	DNA Repair/Synthesis	Cancer	Launched	0.35202
N17	Niclosamide	STAT3	JAK/STAT Signaling	Infection; Cancer	Launched	-0.368188
N18	Magnolol	RXRα, PPARγ	Retinoid receptor	Cancer; Inflammation/Immunology; Neurological Disease; Cardiovascular Disease	Launched	-0.0080153
N19	Estropipate	Estrogen Receptor	Glucocorticoid	Endocrinology	Launched	0.0701298
N20	Flutamide	Androgen Receptor	Hormone therapy	Cancer	Launched	-0.190664
N21	6-Mercaptopurine	purine	DNA Repair/Synthesis	Cancer	Launched	-0.350233
N22	Tamoxifen (Citrate)	estrogen receptor	Glucocorticoid	Cancer	Launched	-0.480334
N23	Nelarabine	purine	DNA Repair/Synthesis	Cancer	Launched	-0.193588
N24	Trimetazidine (dihydrochloride)	long chain 3-ketoyl coenzyme A thiolase	Metabolic pathway	Cardiovascular Disease	Launched	-0.11558
O1	Fenofibrate	PPARα, P450	Retinoid receptor	Cardiovascular Disease; Cancer	Launched	-0.323808
O2	Pixantrone (dimaleate)	TopoisomeraseII	DNA Repair/Synthesis	Cancer	Launched	-0.207141
O3	Ivermectin	HIV	Anti-viral	Infection; Cancer	Launched	-0.239055
O4	Doxazosin (mesylate)	Adrenergic Receptor	Adrenergic Receptor	Cardiovascular Disease; Endocrinology; Cancer	Launched	-0.17436
O5	Sonidegib	Smo	Hedgehog pathway	Cancer	Launched	-0.0617847
O6	Clarithromycin	P450	Redox Homeostasis	Infection; Cancer	Launched	-0.201714
O7	Carvedilol	Adrenergic Receptor	Adrenergic Receptor	Cancer; Inflammation/Immunology; Cardiovascular Disease	Launched	-0.250662
O8	Metyrapone	P450	Redox Homeostasis	Metabolic Disease; Cancer	Launched	-0.135793
O9	Aliskiren	Renin	Glucocorticoid	Cardiovascular Disease; Cancer	Launched	-0.316566
O10	Penfluridol	Ca Channel	Ion hemostasis	Neurological Disease; Cancer	Launched	-0.420628
O11	Diazoxide	K Channel	Ion hemostasis	Cardiovascular Disease	Launched	-0.184615
O12	Ambroxol	glucocerebrosidase	Metabolic pathway	Metabolic Disease; Neurological Disease	Launched	0.0949483
O13	Meprednisone	Glucocorticoid Receptor	Glucocorticoid	Metabolic Disease; Endocrinology; Cancer	Launched	-0.191345
O14	Pyrazinamide	Antibiotic	Antibiotic	Infection	Launched	-0.31703
O15	Linagliptin	dipeptidyl peptidase 4	Metabolic pathway	Metabolic Disease	Launched	0.0519428
O16	Ramipril	Angiotensin	Angiotensin Receptor	Cardiovascular Disease	Launched	0.154123
O17	Carmustine	DNA Alkylator	DNA Repair/Synthesis	Cancer	Launched	-0.18736
O18	Enzalutamide	Androgen Receptor	Hormone therapy	Cancer	Launched	-0.212148
O19	Sunitinib	VEGFR2, PDGFRβ, Ire1α	Protein Tyrosine Kinase	Cancer	Launched	-0.433675
O20	Dabrafenib (Mesylate)	RAF	Protein Tyrosine Kinase	Cancer	Launched	-0.472248
O21	Citicoline (sodium)	phosphatidylcholine	Metabolic pathway	Neurological Disease	Launched	-0.23438
O22	D-Mannitol	Endogenous Metabolite	Metabolic pathway	Metabolic Disease	Launched	-0.108567
O23	Ethylenediaminetetraacetic acid (trisodium salt)	iron chelator	Redox Homeostasis	Antioxidant	Launched	-0.177477
O24	Rasagiline (mesylate)	Monoamine Oxidase	Neuronal Signaling	Neurological Disease	Launched	0.000643656
P1	Salbutamol (hemisulfate)	Adrenergic Receptor	Adrenergic Receptor	Inflammation/Immunology; Endocrinology; Cancer	Launched	-0.363896
P2	Suramin (sodium salt)	Sirtuins, TopoisomeraseII	Cellular senescence	Cancer; Infection; Cardiovascular Disease	Launched	-0.446962
P3	L-Glutamine	Endogenous metabolite	Metabolic pathway	Metabolic Disease	Launched	-0.113232
P4	Taurine	Endogenous Metabolite, Bile acid	Metabolic pathway	Metabolic Disease	Launched	-0.218952
P5	L-SelenoMethionine	ROS	Redox Homeostasis	Cancer	Launched	0.0857447
P6	Cisatracurium (besylate)	AChE	Neuronal Signaling	Neurological Disease; Cancer	Launched	-0.0380404
P7	Phenformin (hydrochloride)	AMPK	AMPK signalling pathway	Cancer	Launched	-0.146632
P8	Deferoxamine (mesylate)	iron chelator	Redox Homeostasis	Antioxidant	Launched	-0.377034
P9	Amifostine	ROS	Redox Homeostasis	Cancer	Launched	-0.113072
P10	Ambroxol (hydrochloride)	glucocerebrosidase	Metabolic pathway	Metabolic Disease; Neurological Disease	Launched	0.0668131
P11	Ibandronate (Sodium Monohydrate)	osteoporosis	Bisphosphonate	Cancer	Launched	-0.398497
P12	Vildagliptin	dipeptidyl peptidase 4	Metabolic pathway	Metabolic Disease	Launched	-0.380115
P13	Pamidronic acid	farnesyl pyrophosphate synthase	Bisphosphonate	Cancer; Metabolic Disease; Inflammation/Immunology	Launched	-0.291453
P14	Hydroxychloroquine sulfate	TLR	TLR signaling pathways	Cancer; Infection	Launched	-0.440241
P15	Trifluridine/tipiracil hydrochloride mixture	thymidine	DNA Repair/Synthesis	Cancer	Launched	-0.28745
P16	Ripasudil	ROCK2/1	RhO/ROCK pathway	Neurological Disease	Launched	-0.316028
P17	Cerivastatin (sodium)	HMG-CoA Reductase	Metabolic pathway	Cancer; Cardiovascular Disease	Launched	0.163917
P18	Lumefantrine	FLI1	FLI1	Infection	Launched	-0.441419
P19	Solasodine	Unknown	Pan-pathways	Cancer; Infection; Inflammation/Immunology; Neurological Disease; Cardiovascular Disease	Phase 2	-0.206856
P20	Itraconazole	Hedgehog	Hedgehog pathway	Infection; Cancer	Launched	-0.313092
P21	Oxaliplatin	DNA Alkylator	DNA Repair/Synthesis	Cancer	Launched	-0.327239
P22	Zoledronic acid (monohydrate)	osteoclasts	Bisphosphonate	Cancer; Metabolic Disease	Launched	-0.27768
P23	Heparin (sodium salt) (MW 15kDa)	antithrombin	Antithrombin	Cardiovascular Disease	Launched	-0.173744
P24	DMSO	#N/A	#N/A	#N/A	#N/A	#N/A

## Sheet: T4
Supplementary Table 4 List of Primary and secondary antibodies for WB
Antibodies	Supplier (#catalog number)	Dilution rate
phospho-Akt (S473)	CST (#4060)	1:1000
Akt	CST (#4691)	1:1000
cleaved PARP	CST (#5625)	1:1000
PARP	CST (#9532)	1:1000
PAX8	Abcam (#53490)	1:500
E-cadherin	Proteintech (#60335-1-Ig)	1:2000
WT1	Proteintech (#60188-1-Ig)	1:5000
β-actin	Proteintech (#66009-1-Ig)	1:10000
p53	Proteintech(#10442-1-AP)	1:5000
GAPDH	Proteintech (#60004-1-Ig)	1:10000
Secondary antibody (mouse)	CST (#7076)	1:5000
Secondary antibody (rabbit)	Bio-Rad (#1706515)	1:3000

## Sheet: T5
Supplementary table 5 DSS of OC standard-of-care chemotherapy drugs across 5 HGSOC cell lines.
DRUG_NAME	PEO1	PEO4	OVCAR3	OVCAR4	Kuramochi
Carboplatin	5.8	2.8	6.4	1.6	4.4
Cisplatin	7.8	2.5	6.1	1.6	1.6
Olaparib	2.6	1.1	7.9	3.3	2.2
Paclitaxel	26.7	20.1	32.1	25.1	11.1

## Sheet: T6
Supplementary table 6 DSS of 112 selected compounds across five HGSOC cell lines.
DRUG_NAME	Signalling pathway	Drugs type	OVCAR3	OVCAR4	Kuramochi	PEO1	PEO4
Lidocaine	Na Channel	Neurological Disease	1	2.2	0	0	0
Panobinostat	HDAC	Cancer	9.7	2.8	10.1	6.5	4.7
Dioscin	Unknown	Cancer	1.7	2.5	2.1	4	2.1
Mebendazole	hedgehog inhibitor	Infection	3.6	0	1.9	4.3	0
Ixazomib citrate	20S proteasome	Cancer	2.3	2.3	2.6	12.3	4.6
Infigratinib	FGFR	Cancer	1.5	2.3	0.7	0.6	0
Pemetrexed (disodium)	antifolate	Cancer	0.6	0.4	0	0	0
Triclosan	Antibiotic	Infection	2.4	0	0	0	0
Erdafitinib	FGFR	Cancer	0.3	0	0	0.1	0.8
Ixabepilone	Microtubule/Tubulin	Cancer	1	0	2	4.1	1.1
Melflufen (hydrochloride)	DNA Alkylator	Cancer	1.7	1.4	0.5	6.6	3.2
Lenalidomide (hemihydrate)	Ligand for E3 Ligase	Cancer	2.6	0	0	0	0
Tigecycline (tetramesylate)	Antibiotic	Infection	0	0	0.2	0	0
Forodesine (hydrochloride)	PNP inhibitor	Cancer	2.4	0	0	0	0
Clemastine (fumarate)	Histamine Receptor	Neurological Disease	0.6	0	0	0.5	0
Artesunate	STAT3, EXP1	Cancer	0	1.8	0	1.4	0.1
Regorafenib (Hydrochloride)	PDGFR; Raf; RET; VEGFR	Cancer	0	3.4	0	0	0
Aspirin	COX1/2	Inflammation/Immunology; Cancer	2.6	0	0	0	0
(S)-10-Hydroxycamptothecin	TopoisomeraseI	Cancer	3.1	0	0.4	6.4	2.1
Selumetinib	MEK1/2	Cancer	1.3	0	0	0.3	0
Dacomitinib	EGFR	Cancer	0.1	0	0	1.6	0.2
Thalidomide	Ligand for E3 Ligase	Cancer	3.4	0	2.5	1.9	0
Vincristine (sulfate)	Microtubule/Tubulin	Cancer	5	0	2.4	5.9	0.3
Entrectinib	ALK; ROS; Trk Receptor	Cancer	0.1	0	0.3	1.2	0
Ponatinib	Bcr-Abl; FGFR; PDGFR; Src; VEGFR	Cancer	0	0	0.2	3.8	0.1
Trifarotene	RARγ	Inflammation/Immunology	2.8	0	0	0	0
Dienogest	Progesterone Receptor	Endocrinology	0.4	0	0	0	0
Docetaxel	Microtubule/Tubulin	Cancer	1.4	0	1.6	5.9	0
Ribociclib	CDK4/6	Cancer	0.7	0	0	0	0
Hydroxyurea	ribonucleotide reductase	Cancer	3.4	0	0	0	0
Fedratinib	JAK2	Cancer	0.2	0	0.5	2	0
Omeprazole (sodium)	Proton pump	Infection	2.9	0	0	0.8	0
Dronedarone (Hydrochloride)	K Channel, Na, Ca	Cardiovascular Disease	0.8	2.1	0.3	1.6	0
5-Aminolevulinic acid (hydrochloride)	Endogenous Metabolite	Metabolic Disease	2.5	0	0	0	0
Colchicine	Microtubule/Tubulin, GlyR	Cancer	4.9	0	2.6	5.4	1
Cladribine	Adenosine Deaminase	Cardiovascular Disease	2.3	0	1.5	2	0
Avobenzone	Estrogen Receptor	Endocrinology	1.5	0	0.1	0	0
Idarubicin (hydrochloride)	TopoisomeraseII	Cancer	0.4	1	0.4	3.8	0.4
Vismodegib	Smo	Cancer	2.7	0	0	0.6	0
Dronedarone	Adrenergic Receptor	Cardiovascular Disease	0.3	0.2	0	2.7	0.7
Vorinostat	HDAC	Cancer	0.7	0	0.9	0.7	0
Escin	Unknown	Inflammation/Immunology; Cancer	0.9	0	0.1	0	0
Hydroxyfasudil (hydrochloride)	ROCK	Inflammation/Immunology	2.7	2.7	0.9	0	0
Dimethyl fumarate	NrF2	Cancer	0	0	0.1	0	0
Nortriptyline (hydrochloride)	norepinephrine or serotonin transporter	Neurological Disease	0	0	4	0	0
Felodipine	Ca channel	Cardiovascular Disease	2.4	2.9	4.6	0	0
Latrepirdine (dihydrochloride)	5-HT Receptor	Neurological Disease	2.4	2.4	4.1	0	0
Ixazomib	20S proteasome	Cancer	1.3	2.2	1.7	16.5	5
Mefloquine (hydrochloride)	K Channel	Infection	0	0.5	0	0	0
Pimozide	Adrenergic Receptor; Dopamine Receptor; STAT3, STAT5	Neurological Disease	0	0.1	0	0.4	0
Sildenafil	phosphodiesterase type 5	Cardiovascular Disease	2.3	0	3.3	4.9	0.7
Balsalazide	IL6/STAT3	Cancer	0	0	0.2	0	0
Triptonide	Wnt	Cancer	0	2.1	0.1	0	1.3
Paclitaxel	Microtubule/Tubulin	Cancer	1.6	0	0.8	9.8	0.6
Flubendazole	Microtubule/Tubulin	Infection	3.2	1.1	1.5	3.8	0
Belinostat	HDAC	Cancer	2.9	1.5	1.7	2.9	0.5
Lapatinib (ditosylate)	EGFR, HER2	Cancer	2.7	0	0	2.3	0
Belumosudil	ROCK2/1	Inflammation/Immunology	0.2	1.9	0	0	0
Carprofen	NSAID	Inflammation/Immunology	0.5	0	0.6	0	0
Abacavir (sulfate)	NRTI	Infection	0.1	0	0	1.3	0
Copanlisib (dihydrochloride)	PI3K	Cancer	3	2.6	3.3	6.7	3.1
Azathioprine	purine	Inflammation/Immunology; Cancer	2	2.7	0	0	0
Fedratinib (hydrochloride hydrate)	JAK1	Cancer	0	0	1.2	2.1	0
Idelalisib	PI3K	Cancer	5.8	1.1	4	7.5	0.5
Busulfan	DNA Alkylator	Cancer	0.4	0	0.6	1	0
Lovastatin	HMG-CoA Reductase	Cardiovascular Disease	1	0.4	2.2	0	0
Ouabain (Octahydrate)	Na+/K+ ATPase	Cardiovascular Disease	4.5	6.1	4.3	5.9	0
Topotecan (Hydrochloride)	TopoisomeraseI	Cancer	2.3	2.3	4.9	3.4	1.2
Dacarbazine	Methylating guanine	Cancer	0.2	0	0	0	0
Apremilast	PDE4	Inflammation/Immunology	0.2	0	0.1	1.2	0
Vinorelbine (ditartrate)	Microtubule/Tubulin	Cancer	8.7	0.8	2.7	9.7	2
β-Elemene	Unknown	Cancer	0.7	0	0	0	0
Prednisone	Glucocorticoid Receptor	Inflammation/Immunology; Endocrinology; Cancer	0	0.4	0	0	0
Bortezomib	20S proteasome	Cancer	1.8	3.3	7	10.7	4.7
Cysteamine hydrochloride	ROS	Metabolic Disease	0	1.8	0	0	0
PhiKan 083	P53	Cancer	0	0	0.4	0	0
Fludarabine	DNA/RNA Synthesis, STAT1	Cancer	0	0.1	0	0	0
Theophylline	adenosine receptors	other	0	0.4	0	0	0
Teniposide	TopoisomeraseII	Cancer	0.1	0	1.4	3.5	1.2
CBL0137 hydrochloride	Histone chaperone FACT	Cancer	0.2	1.4	0	0.8	0.7
Terfenadine	Ca channel, histamine receptor	Inflammation/Immunology	0	1.3	0.8	2.9	2.3
SP-141	MDM2	Cancer	8.6	0.7	2	4	0.5
(S)-Verapamil (hydrochloride)	Ca channel	Cardiovascular Disease	0.7	0	0	0	0
P53 and MDM2 proteins-interaction-inhibitor (chiral)	MDM-2/p53	Cancer	0.9	0	0	1.5	3.7
Sildenafil (citrate)	phosphodiesterase type 5	Cardiovascular Disease	0	0.3	0	0.2	0
Paeonol	Monoamine Oxidase	Cardiovascular Disease	0.3	0	0	0	0
Saquinavir (Mesylate)	HIV	Infection	2.3	1.8	0	0	0
Hexylresorcinol	α-glucosidase	Infection	1	1.2	0.3	0	0
Vitamin K4	Vitamin	Metabolic disease	0	0	0.1	0	0
Altretamine	DNA Alkylator	Cancer	1	0	0.4	0	0
Pifithrin-μ	HSP70, p53 inhibitor	Cancer	2.3	2.4	2.8	2.7	0.1
Prazosin (hydrochloride)	Adrenergic Receptor	Cardiovascular Disease	2.4	1.7	4.9	0	0
Triptolide	NF-kB	Cancer	0	4.8	0	0	1.3
Docetaxel (Trihydrate)	Microtubule/Tubulin	Cancer	5.2	0	4	4.2	1.2
Lanatoside C	Na + /K + ATPase	Cardiovascular Disease	2.9	6.1	0.7	1	0
Retinoic acid	RARα/β/γ, PPARβ/δ	Cancer	2	0	0	0	0
Nitroxoline	iron chelator	Infection	0	0.1	0	0	0
Tamoxifen (Citrate)	estrogen receptor	Endocrinology	0	0.1	0	0	0
RITA	P53	Cancer	6.7	1.8	5.4	0	0
Regorafenib	PDGFR; Raf; RET; VEGFR	Cancer	0	1.7	0	0.6	0
Penfluridol	Ca Channel	Neurological Disease	0.7	1.2	1.1	4.9	2.5
Silibinin	ROS	Cancer	6.6	0	1.2	4.3	0.5
Vinblastine (sulfate)	Microtubule/Tubulin	Cancer	10	1	2.1	6.6	2.6
Podofilox	Microtubule/Tubulin	Cancer	7.7	2.1	2.6	6.7	3.4
Dasatinib (hydrochloride)	Bcr-Abl; Src	Cancer	0.9	0	1.5	2.5	0.4
Cabazitaxel	Microtubule/Tubulin	Cancer	5.6	0	5.9	7.1	2.3
Niraparib (hydrochloride)	PARP1, PARP2	Cancer	1.5	0	0	0	0
L-Glutamine	Endogenous metabolite	Metabolic Disease	3.3	2.7	0.1	0	0
Taurine	Endogenous Metabolite, Bile acid	Metabolic Disease	0.7	2.4	0	0	0
Aliskiren (hemifumarate)	Renin	Cardiovascular Disease	0.1	0	0	0	0
Colistin (sulfate)	Antibiotic	Infection	0.9	0	0	0	0
Heparin (sodium salt) (MW 15kDa)	antithrombin	Cardiovascular Disease	1.6	2	0.5	0	0

## Sheet: T7
Supplementary table 7 Potent drug combinations identified at 0.5 μM across 4 HGSOC cell lines.
OVCAR3 potent combination at 0.5uM
Combination	Drug1_name	Drug2_name	Drug1.normailised.viability	Drug2.normailised.viability	Combination.normailised.viability	Ebliss	quartile
G13 & G23	Disulfiram	Belotecan (hydrochloride)	0.814933	0.644429	0.132486	0.39268	2
G23 & L4	Belotecan (hydrochloride)	Mitoxantrone	0.644429	0.799407	0.122921	0.39224	2
B11 & H20	Ixabepilone	Lapatinib	0.644958	1.10171	0.288913	0.356045	2
B11 & O6	Ixabepilone	Clarithromycin	0.644958	1.30279	0.324252	0.320706	2
B11 & H12	Ixabepilone	Ketoprofen	0.644958	1.21755	0.344005	0.300953	2
B11 & B20	Ixabepilone	Fidaxomicin	0.644958	1.094	0.354634	0.290324	2
B11 & E11	Ixabepilone	Nebivolol (hydrochloride)	0.644958	0.95992	0.336322	0.282786	2
B11 & P3	Ixabepilone	L-Glutamine	0.644958	1.22005	0.376759	0.2682	2
B11 & J19	Ixabepilone	Citric acid	0.644958	1.21608	0.376946	0.268012	2
E5 & G23	Sodium oleate	Belotecan (hydrochloride)	1.01325	0.644429	0.393632	0.250796	2
B11 & P12	Ixabepilone	Vildagliptin	0.644958	0.964383	0.394809	0.227178	2
G23 & H12	Belotecan (hydrochloride)	Ketoprofen	0.644429	1.21755	0.430469	0.21396	2
C5 & G23	Palbociclib (monohydrochloride)	Belotecan (hydrochloride)	1.02674	0.644429	0.498789	0.145639	2
Kuramochi potent combination at 0.5uM
Combination	Drug1_name	Drug2_name	Drug1.normailised.viability	Drug2.normailised.viability	Combination.normailised.viability	Ebliss	quartile
I18 & P17	Copanlisib (dihydrochloride)	Cerivastatin (sodium)	0.656747	0.94874	0.381125	0.241958	2
I18 & J24	Copanlisib (dihydrochloride)	Oleanolic Acid	0.656747	1.17051	0.497685	0.159063	2
I18 & J2	Copanlisib (dihydrochloride)	Lovastatin	0.656747	1.12896	0.499316	0.157431	2
A2 & H5	Lenalidomide	Paclitaxel	1.05638	0.477941	0.374277	0.103664	2
F21 & M12	Triptonide	Orlistat	0.338807	1.15406	0.253778	0.0850292	2
C20 & H3	Ponatinib	Trametinib (DMSO solvate)	0.721836	0.793673	0.498543	0.0743593	2
A2 & F21	Lenalidomide	Triptonide	1.05638	0.338807	0.275655	0.0631521	2
PEO1 potent combination at 0.5uM
Combination	Drug1_name	Drug2_name	Drug1.normailised.viability	Drug2.normailised.viability	Combination.normailised.viability	Ebliss	quartile
A9 & H3	Dasatinib	Trametinib (DMSO solvate)	0.906397	1.10255	0.470413	0.435985	2
I18 & P17	Copanlisib (dihydrochloride)	Cerivastatin (sodium)	0.646211	1.33277	0.230065	0.416146	2
A9 & I18	Dasatinib	Copanlisib (dihydrochloride)	0.906397	0.646211	0.242703	0.34302	2
I18 & J24	Copanlisib (dihydrochloride)	Oleanolic Acid	0.646211	1.33771	0.38085	0.26536	2
C20 & I18	Ponatinib	Copanlisib (dihydrochloride)	1.59614	0.646211	0.387696	0.258515	2
I18 & L14	Copanlisib (dihydrochloride)	Binimetinib	0.646211	1.09314	0.395257	0.250953	2
E11 & I18	Nebivolol (hydrochloride)	Copanlisib (dihydrochloride)	1.77838	0.646211	0.435557	0.210654	2
D16 & I18	Irinotecan (hydrochloride trihydrate)	Copanlisib (dihydrochloride)	1.51719	0.646211	0.435669	0.210542	2
A9 & F9	Dasatinib	Sildenafil	0.906397	0.629783	0.371308	0.199525	2
I18 & J19	Copanlisib (dihydrochloride)	Citric acid	0.646211	1.53127	0.46097	0.18524	2
B20 & I18	Fidaxomicin	Copanlisib (dihydrochloride)	1.77213	0.646211	0.471778	0.174433	2
C8 & F9	Temsirolimus	Sildenafil	1.3233	0.629783	0.455552	0.174231	2
I18 & P6	Copanlisib (dihydrochloride)	Cisatracurium (besylate)	0.646211	1.20905	0.477566	0.168644	2
I18 & J12	Copanlisib (dihydrochloride)	α-Lipoic Acid	0.646211	1.29803	0.477924	0.168286	2
H20 & I18	Lapatinib	Copanlisib (dihydrochloride)	1.56213	0.646211	0.480317	0.165894	2
I18 & I21	Copanlisib (dihydrochloride)	Oclacitinib (maleate)	0.646211	1.30395	0.489834	0.156376	2
A15 & C16	Gemcitabine (hydrochloride)	Decitabine	0.611669	1.4944	0.468432	0.143237	2
C17 & F9	Dacomitinib	Sildenafil	1.19403	0.629783	0.489726	0.140057	2
A9 & A15	Dasatinib	Gemcitabine (hydrochloride)	0.906397	0.611669	0.415407	0.139009	2
C20 & F9	Ponatinib	Sildenafil	1.59614	0.629783	0.498648	0.131135	2
B11 & H20	Ixabepilone	Lapatinib	0.583044	1.56213	0.459256	0.123788	2
B11 & P12	Ixabepilone	Vildagliptin	0.583044	1.53225	0.488057	0.0949864	2
B11 & P3	Ixabepilone	L-Glutamine	0.583044	1.60106	0.493958	0.0890854	2
G21 & G23	Atropine (sulfate monohydrate)	Belotecan (hydrochloride)	1.74393	0.296928	0.210073	0.0868544	2
G13 & G23	Disulfiram	Belotecan (hydrochloride)	1.55734	0.296928	0.210207	0.0867212	2
E6 & G23	Novobiocin (Sodium)	Belotecan (hydrochloride)	1.74385	0.296928	0.212936	0.0839913	2
PEO4 potent combination at 0.5uM
Combination	Drug1_name	Drug2_name	Drug1.normailised.viability	Drug2.normailised.viability	Combination.normailised.viability	Ebliss	quartile
I18 & P17	Copanlisib (dihydrochloride)	Cerivastatin (sodium)	0.689044	0.984975	0.133113	0.545579	2
A9 & I18	Dasatinib	Copanlisib (dihydrochloride)	1.257	0.689044	0.270601	0.418443	2
I18 & J24	Copanlisib (dihydrochloride)	Oleanolic Acid	0.689044	1.53856	0.331873	0.357171	2
I18 & P6	Copanlisib (dihydrochloride)	Cisatracurium (besylate)	0.689044	1.37726	0.359737	0.329307	2
I18 & L14	Copanlisib (dihydrochloride)	Binimetinib	0.689044	1.23304	0.396062	0.292982	2
E11 & I18	Nebivolol (hydrochloride)	Copanlisib (dihydrochloride)	1.66873	0.689044	0.466026	0.223019	2
A9 & F9	Dasatinib	Sildenafil	1.257	0.397631	0.25586	0.14177	2
C17 & F9	Dacomitinib	Sildenafil	1.10835	0.397631	0.287986	0.109645	2
B11 & H20	Ixabepilone	Lapatinib	0.406819	1.44291	0.315949	0.0908696	2
B11 & I18	Ixabepilone	Copanlisib (dihydrochloride)	0.406819	0.689044	0.197888	0.0824284	2
B11 & B20	Ixabepilone	Fidaxomicin	0.406819	1.69852	0.341681	0.0651372	2
G13 & G23	Disulfiram	Belotecan (hydrochloride)	1.62257	0.308307	0.250754	0.0575522	2
